# Supplementary material for: 6-Meth­oxy-2-methyl-1-m-tolyl-1H-benzimidazole hemihydrate
Source: Acta Crystallogr Sect E Struct Rep Online. 2011 Aug 6;67(Pt 9):o2263. doi: 10.1107/S1600536811031060 (PMC3200643; doi:10.1107/S1600536811031060)
Supplement: Supplementary file 1 [file e-67-o2263-sup1.cif]

##############################################################################
#                                                                            #
# This CIF contains the data in a paper accepted for publication in          #
# Acta Crystallographica Section E. It conforms to the requirements of       #
# Notes for Authors for Acta Crystallographica Section E, and has been       #
# peer reviewed under the auspices of the IUCr Commission on Journals.       #
#                                                                            #
# Full details of the Crystallographic Information File format               #
# are given in the paper "The Crystallographic Information File (CIF):       #
# a New Standard Archive File for Crystallography" by S. R. Hall, F. H.      #
# Allen and I. D. Brown [Acta Cryst. (1991), A47, 655-685].                  #
#                                                                            #
# The current version of the core CIF dictionary is obtainable from          #
# ftp://ftp.iucr.org/pub/cif_core.dic.                                       #
#                                                                            #
# Software is freely available for graphical display of the structure(s)     #
# in this CIF. For information consult the CIF software page                 #
# http://www.iucr.org/resources/cif/software.                                #
#                                                                            #
# This file may be used for bona fide research purposes within the           #
# scientific community so long as proper attribution is given to the journal # 
# article from which it was obtained.                                        #
#                                                                            #
##############################################################################
data_I
_audit_creation_method     SHELXL-97
_chemical_name_systematic
;
6-Methoxy-2-methyl-1-<i>m</i>-tolyl-1<i>H</i>-benzimidazole hemihydrate
;
_chemical_name_common     ?
_chemical_formula_moiety     "C16 H16 N2 O1, 0.5(H2O)"
_chemical_formula_sum     'C16 H17 N2 O1.50'
_chemical_formula_iupac     'C16 H16 N2 O1, 0.5H2 O'
_chemical_formula_weight     261.32
_chemical_melting_point     ?
_symmetry_cell_setting     orthorhombic
_symmetry_space_group_name_H-M     'P b c n'
_symmetry_space_group_name_Hall     '-P 2n 2ab'
loop_
    _symmetry_equiv_pos_as_xyz
    'x, y, z'
    '-x+1/2, -y+1/2, z+1/2'
    '-x, y, -z+1/2'
    'x+1/2, -y+1/2, -z'
    '-x, -y, -z'
    'x-1/2, y-1/2, -z-1/2'
    'x, -y, z-1/2'
    '-x-1/2, y-1/2, z'
_cell_length_a     16.0752(16)
_cell_length_b     13.9140(14)
_cell_length_c     12.6450(13)
_cell_angle_alpha     90.00
_cell_angle_beta     90.00
_cell_angle_gamma     90.00
_cell_volume     2828.3(5)
_cell_formula_units_Z     8
_cell_measurement_reflns_used     2720
_cell_measurement_theta_min     2.44
_cell_measurement_theta_max     28.0
_cell_measurement_temperature     293(2)
_exptl_crystal_description     plate-like
_exptl_crystal_colour     colourless
_exptl_crystal_size_max     0.25
_exptl_crystal_size_mid     0.23
_exptl_crystal_size_min     0.21
_exptl_crystal_density_diffrn     1.227
_exptl_crystal_density_meas     ?
_exptl_crystal_density_method     'not measured'
_exptl_crystal_F_000     1112
_exptl_absorpt_coefficient_mu     0.080
_exptl_absorpt_correction_type     multi-scan
_exptl_absorpt_process_details     '(SADABS; Sheldrick, 1996)'
_exptl_absorpt_correction_T_min     0.9803
_exptl_absorpt_correction_T_max     0.9834
_exptl_special_details
;
;
_diffrn_ambient_temperature     293(2)
_diffrn_radiation_type     MoK\a
_diffrn_radiation_wavelength     0.71073
_diffrn_radiation_source     'fine-focus sealed tube'
_diffrn_radiation_monochromator     graphite
_diffrn_measurement_device_type     'Bruker APEX CCD'
_diffrn_measurement_method     '\f and \w'
_diffrn_detector_area_resol_mean     ?
_diffrn_reflns_number     13133
_diffrn_reflns_av_R_equivalents     0.0294
_diffrn_reflns_av_sigmaI/netI     0.0232
_diffrn_reflns_theta_min     2.52
_diffrn_reflns_theta_max     26.00
_diffrn_reflns_theta_full     26.00
_diffrn_measured_fraction_theta_max     0.975
_diffrn_measured_fraction_theta_full     0.975
_diffrn_reflns_limit_h_min     -17
_diffrn_reflns_limit_h_max     19
_diffrn_reflns_limit_k_min     -17
_diffrn_reflns_limit_k_max     17
_diffrn_reflns_limit_l_min     -15
_diffrn_reflns_limit_l_max     14
_diffrn_standards_number     ?
_diffrn_standards_interval_count     ?
_diffrn_standards_interval_time     ?
_diffrn_standards_decay_%     ?
_refine_special_details
;
Refinement of <i>F</i>^2^ against ALL reflections. The weighted <i>R</i>-factor
<i>wR</i> and goodness of fit <i>S</i> are based on <i>F</i>^2^, conventional
<i>R</i>-factors <i>R</i> are based on <i>F</i>, with <i>F</i> set to zero for
negative <i>F</i>^2^. The threshold expression of <i>F</i>^2^ >
\s(<i>F</i>^2^) is used only for calculating <i>R</i>-factors(gt) <i>etc</i>.
and is not relevant to the choice of reflections for refinement.
<i>R</i>-factors based on <i>F</i>^2^ are statistically about twice as large
as those based on <i>F</i>, and <i>R</i>- factors based on ALL data will be
even larger.
;
_reflns_number_total     2720
_reflns_number_gt     2018
_reflns_threshold_expression     I>2sigma(I)
_refine_ls_structure_factor_coef     Fsqd
_refine_ls_matrix_type     full
_refine_ls_R_factor_all     0.1008
_refine_ls_R_factor_gt     0.0807
_refine_ls_wR_factor_gt     0.1455
_refine_ls_wR_factor_ref     0.1554
_refine_ls_goodness_of_fit_ref     1.031
_refine_ls_restrained_S_all     1.031
_refine_ls_number_reflns     2720
_refine_ls_number_parameters     178
_refine_ls_number_restraints     0
_refine_ls_hydrogen_treatment     constr
_refine_ls_weighting_scheme     calc
_refine_ls_weighting_details
         'calc w=1/[\s^2^(Fo^2^)+(0.0196P)^2^+3.0292P] where P=(Fo^2^+2Fc^2^)/3'
_atom_sites_solution_hydrogens     geom
_atom_sites_solution_primary     direct
_atom_sites_solution_secondary     difmap
_refine_ls_shift/su_max     0.000
_refine_ls_shift/su_mean     0.000
_refine_diff_density_max     0.685
_refine_diff_density_min     -0.196
_refine_ls_extinction_method     'SHELXL97 (Sheldrick, 2008)'
_refine_ls_extinction_coef     0.0037(5)
_refine_ls_extinction_expression
                                  'Fc^*^=kFc[1+0.001xFc^2^\l^3^/sin(2\q)]^-1/4^'
loop_
    _atom_type_symbol
    _atom_type_description
    _atom_type_scat_dispersion_real
    _atom_type_scat_dispersion_imag
    _atom_type_scat_source
    'C' 'C' 0.0033 0.0016
                         'International Tables Vol C Tables 4.2.6.8 and 6.1.1.4'
    'H' 'H' 0.0000 0.0000
                         'International Tables Vol C Tables 4.2.6.8 and 6.1.1.4'
    'N' 'N' 0.0061 0.0033
                         'International Tables Vol C Tables 4.2.6.8 and 6.1.1.4'
    'O' 'O' 0.0106 0.0060
                         'International Tables Vol C Tables 4.2.6.8 and 6.1.1.4'
_computing_data_collection     'SMART (Bruker, 2000)'
_computing_cell_refinement     'SAINT (Bruker, 2000)'
_computing_data_reduction     'SAINT (Bruker, 2000)'
_computing_structure_solution     'SHELXS97 (Sheldrick, 2008)'
_computing_structure_refinement     'SHELXL97 (Sheldrick, 2008)'
_computing_molecular_graphics     'SHELXTL (Sheldrick, 2008)'
_computing_publication_material     'SHELXTL (Sheldrick, 2008)'
loop_
    _atom_site_type_symbol
    _atom_site_label
    _atom_site_fract_x
    _atom_site_fract_y
    _atom_site_fract_z
    _atom_site_U_iso_or_equiv
    _atom_site_adp_type
    _atom_site_calc_flag
    _atom_site_refinement_flags
    _atom_site_occupancy
    _atom_site_symmetry_multiplicity
    _atom_site_disorder_assembly
    _atom_site_disorder_group
    C C1 0.6204(2) 0.6782(2) 0.2566(2) 0.0725(8) Uani d . 1 1 . .
    H H1A 0.5851 0.6253 0.2539 0.087 Uiso calc R 1 1 . .
    C C2 0.6771(2) 0.6930(3) 0.1781(3) 0.0851(10) Uani d . 1 1 . .
    H H2A 0.6809 0.6497 0.1223 0.102 Uiso calc R 1 1 . .
    C C3 0.7285(2) 0.7711(3) 0.1814(3) 0.0863(11) Uani d . 1 1 . .
    H H3A 0.7671 0.7800 0.1274 0.104 Uiso calc R 1 1 . .
    C C4 0.72472(19) 0.8370(2) 0.2623(3) 0.0789(10) Uani d . 1 1 . .
    C C5 0.66713(18) 0.8218(2) 0.3437(3) 0.0699(8) Uani d . 1 1 . .
    H H5A 0.6636 0.8650 0.3996 0.084 Uiso calc R 1 1 . .
    C C6 0.61540(17) 0.7422(2) 0.3404(2) 0.0624(7) Uani d . 1 1 . .
    C C8 0.5560(2) 0.6505(2) 0.4939(2) 0.0681(8) Uani d . 1 1 . .
    C C9 0.6135(2) 0.5667(2) 0.4845(3) 0.0848(10) Uani d . 1 1 . .
    H H9A 0.6020 0.5215 0.5401 0.127 Uiso calc R 1 1 . .
    H H9B 0.6700 0.5884 0.4903 0.127 Uiso calc R 1 1 . .
    H H9C 0.6055 0.5361 0.4172 0.127 Uiso calc R 1 1 . .
    C C10 0.4610(2) 0.7482(2) 0.5473(2) 0.0681(8) Uani d . 1 1 . .
    C C11 0.3959(2) 0.7953(3) 0.5984(3) 0.0819(10) Uani d . 1 1 . .
    H H11A 0.3717 0.7687 0.6585 0.098 Uiso calc R 1 1 . .
    C C12 0.3683(2) 0.8807(3) 0.5596(3) 0.0756(9) Uani d . 1 1 . .
    H H12A 0.3245 0.9120 0.5932 0.091 Uiso calc R 1 1 . .
    C C13 0.40456(18) 0.9223(2) 0.4699(2) 0.0677(8) Uani d . 1 1 . .
    C C14 0.46999(17) 0.8783(2) 0.4176(2) 0.0611(7) Uani d . 1 1 . .
    H H14A 0.4946 0.9056 0.3583 0.073 Uiso calc R 1 1 . .
    C C15 0.49675(18) 0.7910(2) 0.4588(2) 0.0592(7) Uani d . 1 1 . .
    C C16 0.4029(2) 1.0538(3) 0.3480(3) 0.0863(10) Uani d . 1 1 . .
    H H16A 0.3731 1.1123 0.3341 0.129 Uiso calc R 1 1 . .
    H H16B 0.3979 1.0116 0.2883 0.129 Uiso calc R 1 1 . .
    H H16C 0.4605 1.0683 0.3601 0.129 Uiso calc R 1 1 . .
    N N1 0.55804(15) 0.72736(17) 0.42521(18) 0.0628(6) Uani d . 1 1 . .
    N N2 0.49971(19) 0.66035(18) 0.5677(2) 0.0764(7) Uani d . 1 1 . .
    O O1 0.36911(13) 1.00859(17) 0.43877(19) 0.0811(7) Uani d . 1 1 . .
    O O1W 0.5000 0.5327(2) 0.7500 0.0961(11) Uani d S 1 2 . .
    H H1W 0.4912 0.5668 0.6953 0.144 Uiso d R 1 1 . .
    C C7 0.7786(3) 0.9187(3) 0.2623(4) 0.1196(16) Uani d . 1 1 . .
    H H7A 0.8138 0.9166 0.2011 0.179 Uiso calc R 1 1 . .
    H H7B 0.8123 0.9180 0.3250 0.179 Uiso calc R 1 1 . .
    H H7C 0.7459 0.9764 0.2609 0.179 Uiso calc R 1 1 . .
loop_
    _atom_site_aniso_label
    _atom_site_aniso_U_11
    _atom_site_aniso_U_22
    _atom_site_aniso_U_33
    _atom_site_aniso_U_12
    _atom_site_aniso_U_13
    _atom_site_aniso_U_23
    C1 0.077(2) 0.076(2) 0.0645(18) 0.0169(17) 0.0040(16) 0.0042(16)
    C2 0.092(2) 0.093(3) 0.070(2) 0.029(2) 0.0057(19) 0.0060(19)
    C3 0.081(2) 0.104(3) 0.074(2) 0.038(2) 0.0189(18) 0.019(2)
    C4 0.0568(18) 0.074(2) 0.106(3) 0.0035(16) 0.0035(18) 0.033(2)
    C5 0.0636(18) 0.0701(19) 0.076(2) 0.0092(16) 0.0030(15) 0.0106(16)
    C6 0.0602(17) 0.0685(18) 0.0584(16) 0.0054(15) 0.0027(13) 0.0111(14)
    C8 0.083(2) 0.0562(17) 0.0649(18) -0.0107(16) 0.0003(16) 0.0009(14)
    C9 0.110(3) 0.066(2) 0.079(2) 0.0055(19) -0.004(2) 0.0036(17)
    C10 0.077(2) 0.0635(18) 0.0634(17) -0.0187(16) 0.0101(15) -0.0055(14)
    C11 0.083(2) 0.089(2) 0.074(2) -0.025(2) 0.0264(18) -0.0117(18)
    C12 0.0671(19) 0.079(2) 0.081(2) -0.0068(17) 0.0137(17) -0.0201(18)
    C13 0.0566(17) 0.075(2) 0.0714(19) -0.0066(15) -0.0019(15) -0.0158(16)
    C14 0.0597(16) 0.0658(17) 0.0579(16) -0.0049(14) 0.0025(13) -0.0022(14)
    C15 0.0563(15) 0.0632(17) 0.0582(15) -0.0087(14) 0.0045(13) -0.0069(13)
    C16 0.090(2) 0.081(2) 0.088(2) 0.011(2) -0.005(2) 0.0008(19)
    N1 0.0676(15) 0.0610(14) 0.0599(13) -0.0022(12) 0.0055(12) 0.0042(11)
    N2 0.0991(19) 0.0625(15) 0.0677(16) -0.0165(15) 0.0114(15) 0.0024(13)
    O1 0.0725(13) 0.0838(15) 0.0870(16) 0.0143(12) -0.0013(12) -0.0094(13)
    O1W 0.144(3) 0.0619(19) 0.082(2) 0.000 0.002(2) 0.000
    C7 0.100(3) 0.097(3) 0.163(4) -0.008(2) 0.008(3) 0.013(3)
_geom_special_details
;
All s.u.'s (except the s.u. in the dihedral angle between two l.s. planes)
are estimated using the full covariance matrix. The cell s.u.'s are taken
into account individually in the estimation of s.u.'s in distances, angles
and torsion angles; correlations between s.u.'s in cell parameters are only
used when they are defined by crystal symmetry. An approximate (isotropic)
treatment of cell s.u.'s is used for estimating s.u.'s involving l.s.
planes.
;
loop_
    _geom_bond_atom_site_label_1
    _geom_bond_atom_site_label_2
    _geom_bond_site_symmetry_2
    _geom_bond_distance
    _geom_bond_publ_flag
    C1 C2 . 1.363(5) ?
    C1 C6 . 1.387(4) ?
    C1 H1A . 0.9300 ?
    C2 C3 . 1.366(5) ?
    C2 H2A . 0.9300 ?
    C3 C4 . 1.375(5) ?
    C3 H3A . 0.9300 ?
    C4 C5 . 1.400(4) ?
    C4 C7 . 1.429(5) ?
    C5 C6 . 1.385(4) ?
    C5 H5A . 0.9300 ?
    C6 N1 . 1.429(3) ?
    C8 N2 . 1.307(4) ?
    C8 N1 . 1.378(4) ?
    C8 C9 . 1.492(4) ?
    C9 H9A . 0.9600 ?
    C9 H9B . 0.9600 ?
    C9 H9C . 0.9600 ?
    C10 C15 . 1.392(4) ?
    C10 C11 . 1.394(4) ?
    C10 N2 . 1.395(4) ?
    C11 C12 . 1.359(5) ?
    C11 H11A . 0.9300 ?
    C12 C13 . 1.401(4) ?
    C12 H12A . 0.9300 ?
    C13 C14 . 1.385(4) ?
    C13 O1 . 1.386(4) ?
    C14 C15 . 1.389(4) ?
    C14 H14A . 0.9300 ?
    C15 N1 . 1.391(4) ?
    C16 O1 . 1.417(4) ?
    C16 H16A . 0.9600 ?
    C16 H16B . 0.9600 ?
    C16 H16C . 0.9600 ?
    O1W H1W . 0.8500 ?
    C7 H7A . 0.9600 ?
    C7 H7B . 0.9600 ?
    C7 H7C . 0.9600 ?
loop_
    _geom_angle_atom_site_label_1
    _geom_angle_atom_site_label_2
    _geom_angle_atom_site_label_3
    _geom_angle_site_symmetry_1
    _geom_angle_site_symmetry_3
    _geom_angle
    _geom_angle_publ_flag
    C2 C1 C6 . . 119.9(3) ?
    C2 C1 H1A . . 120.1 ?
    C6 C1 H1A . . 120.1 ?
    C1 C2 C3 . . 120.2(4) ?
    C1 C2 H2A . . 119.9 ?
    C3 C2 H2A . . 119.9 ?
    C2 C3 C4 . . 121.7(3) ?
    C2 C3 H3A . . 119.1 ?
    C4 C3 H3A . . 119.1 ?
    C3 C4 C5 . . 118.4(3) ?
    C3 C4 C7 . . 120.2(4) ?
    C5 C4 C7 . . 121.4(4) ?
    C6 C5 C4 . . 119.7(3) ?
    C6 C5 H5A . . 120.1 ?
    C4 C5 H5A . . 120.1 ?
    C5 C6 C1 . . 120.1(3) ?
    C5 C6 N1 . . 118.8(3) ?
    C1 C6 N1 . . 121.2(3) ?
    N2 C8 N1 . . 112.6(3) ?
    N2 C8 C9 . . 124.6(3) ?
    N1 C8 C9 . . 122.8(3) ?
    C8 C9 H9A . . 109.5 ?
    C8 C9 H9B . . 109.5 ?
    H9A C9 H9B . . 109.5 ?
    C8 C9 H9C . . 109.5 ?
    H9A C9 H9C . . 109.5 ?
    H9B C9 H9C . . 109.5 ?
    C15 C10 C11 . . 118.8(3) ?
    C15 C10 N2 . . 109.8(3) ?
    C11 C10 N2 . . 131.4(3) ?
    C12 C11 C10 . . 119.2(3) ?
    C12 C11 H11A . . 120.4 ?
    C10 C11 H11A . . 120.4 ?
    C11 C12 C13 . . 121.2(3) ?
    C11 C12 H12A . . 119.4 ?
    C13 C12 H12A . . 119.4 ?
    C14 C13 O1 . . 124.1(3) ?
    C14 C13 C12 . . 121.3(3) ?
    O1 C13 C12 . . 114.7(3) ?
    C13 C14 C15 . . 116.3(3) ?
    C13 C14 H14A . . 121.9 ?
    C15 C14 H14A . . 121.9 ?
    C14 C15 N1 . . 131.4(3) ?
    C14 C15 C10 . . 123.2(3) ?
    N1 C15 C10 . . 105.4(3) ?
    O1 C16 H16A . . 109.5 ?
    O1 C16 H16B . . 109.5 ?
    H16A C16 H16B . . 109.5 ?
    O1 C16 H16C . . 109.5 ?
    H16A C16 H16C . . 109.5 ?
    H16B C16 H16C . . 109.5 ?
    C8 N1 C15 . . 106.6(2) ?
    C8 N1 C6 . . 126.9(3) ?
    C15 N1 C6 . . 126.4(2) ?
    C8 N2 C10 . . 105.7(3) ?
    C13 O1 C16 . . 117.2(2) ?
    C4 C7 H7A . . 109.5 ?
    C4 C7 H7B . . 109.5 ?
    H7A C7 H7B . . 109.5 ?
    C4 C7 H7C . . 109.5 ?
    H7A C7 H7C . . 109.5 ?
    H7B C7 H7C . . 109.5 ?
loop_
    _geom_hbond_atom_site_label_D
    _geom_hbond_atom_site_label_H
    _geom_hbond_atom_site_label_A
    _geom_hbond_site_symmetry_A
    _geom_hbond_distance_DH
    _geom_hbond_distance_HA
    _geom_hbond_distance_DA
    _geom_hbond_angle_DHA
    O1W H1W N2 . 0.85 2.08 2.911(3) 166.0
data_global
_journal_date_recd_electronic     2011-05-17
_journal_date_accepted     2011-08-02
_journal_name_full     'Acta Crystallographica, Section E'
_journal_year     2011
_journal_volume     67
_journal_issue      9
_journal_page_first     o2263
_journal_page_last     o2263
_journal_paper_category     QO
_journal_coeditor_code     AA2011
_publ_contact_author_name     'Dr Lei Fang'
_publ_contact_author_address
;
Department of Chemistry and Chemical Engineering
Southeast University
Nanjing
People's Republic of China
;
_publ_contact_author_email     fanglei24@googlemail.com
_publ_contact_author_fax     86-25-83272381
_publ_contact_author_phone     86-25-83272381
_publ_section_title
;
6-Methoxy-2-methyl-1-<i>m</i>-tolyl-1<i>H</i>-benzimidazole hemihydrate
;
loop_
    _publ_author_name
    _publ_author_address
    'Fang, Xu-Bin'
;
Department of Chemistry and Chemical Engineering
Southeast University
Nanjing
People's Republic of China
;
    'Fang, Lei'
;
Department of Chemistry and Chemical Engineering
Southeast University
Nanjing
People's Republic of China
;
    'Liu, Xu-Ying'
;
Department of Chemistry and Chemical Engineering
Southeast University
Nanjing
People's Republic of China
;
