# Supplementary material for: 6-Meth­oxy-2-methyl-1-m-tolyl-1H-benzimidazole hemihydrate
Source: Acta Crystallogr Sect E Struct Rep Online. 2011 Aug 6;67(Pt 9):o2263. doi: 10.1107/S1600536811031060 (PMC3200643; doi:10.1107/S1600536811031060)
Supplement: Supplementary file 2 [file e-67-o2263-Isup2.hkl]

# 
# h,k,l, Fc-squared, Fo-squared, sigma(Fo-squared) and status flag 
# 
data_I
_shelx_title ' 1 in Pbcn' 
_shelx_refln_list_code          4 
_shelx_F_calc_maximum      253.59 
_exptl_crystal_F_000      1112.00 
_reflns_d_resolution_high  0.8107 
 
loop_ 
 _symmetry_equiv_pos_as_xyz 
 'x, y, z' 
 '-x+1/2, -y+1/2, z+1/2' 
 '-x, y, -z+1/2' 
 'x+1/2, -y+1/2, -z' 
 '-x, -y, -z' 
 'x-1/2, y-1/2, -z-1/2' 
 'x, -y, z-1/2' 
 '-x-1/2, y-1/2, z' 
 
_cell_length_a    16.0752 
_cell_length_b    13.9140 
_cell_length_c    12.6450 
_cell_angle_alpha  90.000 
_cell_angle_beta   90.000 
_cell_angle_gamma  90.000 
 
_shelx_F_squared_multiplier     1.000 
 
loop_ 
 _refln_index_h 
 _refln_index_k 
 _refln_index_l 
 _refln_F_squared_calc 
 _refln_F_squared_meas 
 _refln_F_squared_sigma 
 _refln_observed_status 
   4   0   0     4374.81     4162.78     44.49 o 
   6   0   0        2.86        2.85      1.24 o 
   8   0   0     9444.77     9524.07    100.56 o 
  10   0   0      870.50      888.92     12.94 o 
  12   0   0      284.27      289.34     17.24 o 
  14   0   0       44.13       42.48      7.11 o 
  16   0   0       11.83       12.10      5.54 o 
   3   1   0     5480.96     5345.30     98.88 o 
   5   1   0     6631.41     6324.78     47.25 o 
   7   1   0      568.75      602.63      8.02 o 
   9   1   0      115.85      122.83      2.96 o 
  11   1   0      102.19       87.73      2.91 o 
  13   1   0        4.78       13.68      2.00 o 
  15   1   0       56.26       69.05      5.63 o 
  17   1   0       55.92       74.19      6.36 o 
   4   2   0     7373.48     8055.48     72.75 o 
   6   2   0      224.85      181.62      3.47 o 
   8   2   0      818.48      830.37      8.91 o 
  10   2   0      195.41      146.15      3.86 o 
  12   2   0        0.93        4.24      1.42 o 
  14   2   0       21.55       28.93      3.88 o 
  16   2   0       41.12       48.29      5.27 o 
  18   2   0      206.06      208.81     12.63 o 
   5   3   0     3570.43     3221.32     38.75 o 
   7   3   0       13.33       11.80      0.96 o 
   9   3   0      371.99      346.35      8.21 o 
  11   3   0        4.59        2.31      1.37 o 
  13   3   0      210.58      266.25      7.22 o 
  15   3   0      247.16      258.35      9.86 o 
  17   3   0        6.21        3.88      5.54 o 
  19   3   0        0.07        0.60      5.44 o 
   0   4   0     1467.15     1204.35     25.88 o 
   2   4   0      368.00      494.59      9.20 o 
   4   4   0      959.92     1130.01     14.20 o 
   6   4   0      750.99      898.42     10.69 o 
   8   4   0      304.29      337.66      5.16 o 
  10   4   0        0.01       -0.44      1.30 o 
  12   4   0       93.04       81.50      4.22 o 
  14   4   0        1.59        1.73      4.39 o 
  16   4   0       62.83       78.68      9.93 o 
  18   4   0       19.17       16.23      6.80 o 
   1   5   0      981.01     1021.17     16.77 o 
   3   5   0     2335.93     2413.86     34.39 o 
   5   5   0       92.51       73.64      3.04 o 
   7   5   0        6.29       30.61      2.69 o 
   9   5   0      751.32      660.58     11.45 o 
  11   5   0       37.53       34.92      4.61 o 
  13   5   0      252.08      227.19      7.02 o 
  15   5   0        0.12       -2.02      4.74 o 
  17   5   0       30.23       23.84      7.51 o 
   0   6   0       29.65        7.91      2.37 o 
   6   6   0     3474.38     3585.18     35.67 o 
   8   6   0      302.10      245.55      5.08 o 
  10   6   0       75.46       40.83      3.23 o 
  12   6   0       92.81       97.38      5.01 o 
  14   6   0       66.14       58.11      5.74 o 
  16   6   0       64.68       84.43     10.94 o 
  18   6   0        7.54        5.90      6.10 o 
   3   7   0     3817.89     3948.36     55.35 o 
   5   7   0        0.22       14.86      1.84 o 
   7   7   0        7.25       18.08      1.96 o 
   9   7   0      122.30      127.18      5.00 o 
  11   7   0     1163.87     1226.88     19.30 o 
  13   7   0      189.61      159.75      8.43 o 
  15   7   0       13.06       10.23      5.85 o 
  17   7   0        0.14        2.32      5.49 o 
   0   8   0       56.15       30.40      4.69 o 
   2   8   0      646.29      711.28     24.45 o 
   4   8   0       87.24       72.77      3.54 o 
   6   8   0        0.06        2.16      1.11 o 
   8   8   0        3.34        4.73      2.33 o 
  10   8   0      737.05      785.34     18.65 o 
  12   8   0      659.46      664.42     23.02 o 
  14   8   0       19.18       17.44      4.26 o 
  16   8   0        5.95       17.34      7.51 o 
   1   9   0     1652.55     1822.47     30.26 o 
   3   9   0      150.53      117.63      5.76 o 
   5   9   0       32.51       48.43      2.81 o 
   7   9   0     1535.27     1527.56     21.39 o 
   9   9   0      428.91      501.01     14.55 o 
  11   9   0       29.71       62.28      5.92 o 
  13   9   0        0.03        0.67      2.75 o 
  15   9   0       51.33       53.05      7.01 o 
   0  10   0      259.44      313.62     14.27 o 
   2  10   0      496.51      437.09     12.11 o 
   4  10   0      261.57      270.50      7.46 o 
   6  10   0      251.97      261.67      6.38 o 
   8  10   0       44.74       43.50      4.96 o 
  10  10   0        0.05        4.56      2.72 o 
  12  10   0       38.22       34.89      5.17 o 
  14  10   0        7.85       11.88      4.07 o 
  16  10   0        7.41       16.03      7.76 o 
   1  11   0      170.28      171.98     12.86 o 
   3  11   0        8.06       12.09      3.81 o 
   5  11   0       40.57       35.38      3.08 o 
   7  11   0        2.50        5.04      3.23 o 
   9  11   0      146.35      134.44      7.83 o 
  11  11   0        0.85        0.79      2.71 o 
  13  11   0        0.01       -2.18      2.93 o 
  15  11   0        4.88        6.57      4.07 o 
   0  12   0      295.48      330.20     16.34 o 
   2  12   0       85.16      102.09      5.25 o 
   4  12   0       31.56       28.32      3.45 o 
   6  12   0       21.03       19.00      3.67 o 
   8  12   0        0.24        4.39      2.40 o 
  10  12   0        7.10        2.72      2.79 o 
  12  12   0       36.28       41.55      7.61 o 
  14  12   0        0.02       -1.90      4.56 o 
   1  13   0      328.13      340.85     12.30 o 
   3  13   0      131.22       96.55      5.44 o 
   5  13   0        1.97       11.38      3.35 o 
   7  13   0        6.26        3.76      4.08 o 
   9  13   0        7.89        2.63      2.90 o 
  11  13   0        7.87       13.40      5.17 o 
   0  14   0        3.73        1.31      5.04 o 
   2  14   0        6.58       15.37      4.47 o 
   4  14   0        1.05       14.69      4.38 o 
   6  14   0       80.86       79.09      8.87 o 
   8  14   0        0.02       -2.27      2.63 o 
  10  14   0       11.90       15.13      4.49 o 
   1  15   0      206.66      241.43     11.35 o 
   3  15   0      118.99      107.43      8.27 o 
   7  15   0       58.51       62.71      6.82 o 
   9  15   0       13.35       16.54      6.33 o 
   0  16   0        6.71        5.19      5.54 o 
   2  16   0        9.95       17.63      5.13 o 
   6  16   0        1.06        7.81      6.25 o 
   1  17   0        0.41       -3.20      3.95 o 
   1   1   1     4978.15     5106.72     46.95 o 
   2   1   1        0.07       -0.97      0.65 o 
   3   1   1     8543.74     9291.49     86.34 o 
   7   1   1      171.51      227.07      2.72 o 
   8   1   1       28.35       16.20      0.88 o 
   9   1   1        0.07        6.05      0.73 o 
  10   1   1      764.21      829.25      6.97 o 
  11   1   1      135.56      118.55      2.25 o 
  12   1   1      414.33      423.91      5.44 o 
  13   1   1        1.83        3.08      1.13 o 
  14   1   1      159.44      138.61      3.62 o 
  15   1   1       56.06       52.39      3.18 o 
  16   1   1       23.70       21.52      2.92 o 
  17   1   1      121.27      131.69      7.70 o 
  18   1   1        8.46        6.30      4.33 o 
  19   1   1        0.06        8.87      4.64 o 
   4   2   1    23420.43    23132.10    145.86 o 
   5   2   1     1681.90     1608.67     10.86 o 
   6   2   1      709.81      626.91      5.16 o 
   7   2   1      335.40      377.99      4.07 o 
   8   2   1       20.59       46.68      1.49 o 
   9   2   1      297.71      318.59      3.82 o 
  10   2   1        9.42       21.51      1.12 o 
  11   2   1      241.17      193.57      3.14 o 
  12   2   1       85.68       96.65      2.58 o 
  13   2   1       16.62       12.79      1.50 o 
  14   2   1       69.88       83.44      3.64 o 
  15   2   1        5.40        8.82      2.69 o 
  16   2   1       92.39      112.80      4.99 o 
  17   2   1        1.09        4.04      3.11 o 
  18   2   1        8.20       18.79      4.70 o 
  19   2   1        3.57        7.71      4.84 o 
   1   3   1     6056.42     6232.09     56.69 o 
   2   3   1       43.16       31.39      1.62 o 
   4   3   1       52.12       55.85      2.60 o 
   6   3   1        0.01        1.37      0.73 o 
   7   3   1       95.35       56.23      1.47 o 
   8   3   1       40.89       25.03      1.33 o 
   9   3   1      687.56      654.31      6.24 o 
  10   3   1       48.16       49.98      1.60 o 
  11   3   1       53.34       62.20      2.54 o 
  12   3   1       30.59       34.98      2.06 o 
  13   3   1       18.74       24.46      2.25 o 
  14   3   1        3.77       10.50      2.59 o 
  15   3   1        9.40        7.93      2.30 o 
  16   3   1        8.16       16.02      3.73 o 
  17   3   1       74.11       79.27      5.57 o 
  18   3   1        0.02        1.41      2.63 o 
  19   3   1        1.33        4.05      4.06 o 
   3   4   1      230.20      298.54      3.51 o 
   4   4   1      516.35      648.94      6.08 o 
   5   4   1     2519.36     2650.73     20.41 o 
   6   4   1       24.48       22.73      1.12 o 
   7   4   1       17.90       26.16      1.77 o 
   8   4   1        9.44       10.36      0.84 o 
   9   4   1       40.33       45.06      1.50 o 
  10   4   1       52.80       47.13      1.94 o 
  11   4   1        0.95        0.53      1.12 o 
  12   4   1      147.26      136.83      3.80 o 
  13   4   1      157.42      149.45      3.96 o 
  14   4   1       23.38       15.20      2.47 o 
  15   4   1       13.15       14.44      4.37 o 
  16   4   1       30.77       34.08      4.04 o 
  17   4   1        4.66        4.75      2.78 o 
  18   4   1        1.84        1.60      3.78 o 
  19   4   1        5.11        3.26      4.28 o 
   1   5   1     1612.99     1688.85     14.30 o 
   2   5   1     1239.33     1453.12     12.59 o 
   3   5   1      359.83      431.60      5.72 o 
   4   5   1       19.33        4.39      0.75 o 
   5   5   1      398.01      442.72      4.96 o 
   6   5   1     2087.03     1993.20     16.65 o 
   7   5   1       25.53       36.76      1.61 o 
   8   5   1       37.60       50.12      2.15 o 
   9   5   1        2.71        5.35      1.04 o 
  10   5   1      214.38      212.01      4.34 o 
  11   5   1        1.64        2.46      1.28 o 
  12   5   1       36.24       43.22      2.47 o 
  13   5   1       11.92       16.07      2.16 o 
  14   5   1       57.48       68.52      4.08 o 
  15   5   1       94.27       95.97      5.53 o 
  16   5   1        5.36       11.51      4.30 o 
  17   5   1        5.49        6.86      4.28 o 
  18   5   1       23.68       24.92      5.87 o 
   0   6   1      762.03      804.43     11.53 o 
   1   6   1        2.92       12.29      1.02 o 
   2   6   1      169.11      229.96      4.57 o 
   3   6   1        4.18        3.15      0.95 o 
   4   6   1     1761.24     1902.91     16.55 o 
   5   6   1      106.06       77.61      2.13 o 
   6   6   1      209.25      190.91      3.24 o 
   7   6   1      548.66      473.68      5.52 o 
   8   6   1      128.09      109.22      2.83 o 
   9   6   1      270.92      252.28      5.04 o 
  10   6   1       47.52       32.94      2.16 o 
  11   6   1       14.69       13.15      1.92 o 
  12   6   1       72.72       52.23      3.17 o 
  13   6   1        1.89        4.25      1.85 o 
  14   6   1       69.23       95.71      4.76 o 
  15   6   1        3.67        5.03      2.80 o 
  16   6   1        0.20        1.12      3.47 o 
  17   6   1       14.11        9.34      4.54 o 
  18   6   1        0.07        1.30      3.92 o 
   1   7   1      403.81      421.31      5.49 o 
   2   7   1     1139.39     1216.21     11.63 o 
   3   7   1     2547.85     2664.70     24.82 o 
   4   7   1      115.88      158.82      3.99 o 
   5   7   1      121.70      110.52      2.58 o 
   6   7   1       17.83       16.22      1.24 o 
   7   7   1        8.83        3.91      0.90 o 
   8   7   1      109.33       97.17      2.82 o 
   9   7   1      232.95      251.56      5.79 o 
  10   7   1      134.37      129.91      4.30 o 
  11   7   1       30.46       20.71      2.43 o 
  12   7   1        0.03        6.09      2.82 o 
  13   7   1       12.79        6.63      2.03 o 
  14   7   1        1.68        1.80      2.10 o 
  15   7   1        7.38        5.96      2.79 o 
  16   7   1        0.26       -0.02      3.77 o 
  17   7   1        2.38        1.40      3.87 o 
  18   7   1        9.20       13.19      5.15 o 
   0   8   1      289.61      331.19      7.12 o 
   1   8   1     1028.80     1243.86     12.26 o 
   2   8   1      282.92      244.89      4.17 o 
   3   8   1      534.58      536.77      7.75 o 
   4   8   1       65.10       59.33      2.15 o 
   5   8   1       29.93       18.79      1.58 o 
   6   8   1      150.72      117.98      2.83 o 
   7   8   1      250.47      216.58      4.31 o 
   8   8   1       30.34       12.72      1.73 o 
   9   8   1        0.47        1.29      1.84 o 
  10   8   1        3.06       -0.31      1.58 o 
  11   8   1        8.37       27.18      2.77 o 
  12   8   1        8.50       19.38      2.92 o 
  13   8   1       10.13        9.62      2.58 o 
  14   8   1        1.75        0.31      2.31 o 
  15   8   1        0.15        3.80      2.90 o 
  16   8   1        0.58        1.38      6.00 o 
  17   8   1        2.60        1.65      4.21 o 
   1   9   1      185.15      169.59      3.70 o 
   2   9   1      383.61      391.96      5.80 o 
   3   9   1       19.08       20.80      1.93 o 
   4   9   1      102.82      121.61      3.67 o 
   5   9   1       41.78       26.45      1.81 o 
   6   9   1       87.56      103.06      2.89 o 
   7   9   1      437.31      409.86      7.36 o 
   8   9   1      207.00      198.61      5.90 o 
   9   9   1       66.90       56.91      3.66 o 
  10   9   1       21.32       13.79      2.11 o 
  11   9   1       60.56       80.58      4.57 o 
  12   9   1        9.89        8.35      2.85 o 
  13   9   1        0.51        2.26      1.92 o 
  14   9   1        0.11       -2.88      1.92 o 
  15   9   1        4.60        6.34      2.68 o 
  16   9   1        0.95       -2.56      3.17 o 
   0  10   1       86.73       87.20      4.20 o 
   1  10   1       52.13       54.49      2.90 o 
   2  10   1      119.81       87.76      3.43 o 
   3  10   1        4.83        7.62      1.63 o 
   4  10   1       39.14       45.41      2.70 o 
   5  10   1      152.37      168.50      4.51 o 
   6  10   1       32.55       27.83      2.75 o 
   7  10   1      267.39      262.95      6.43 o 
   8  10   1       46.54       53.46      3.20 o 
   9  10   1       27.81       27.95      5.36 o 
  10  10   1        0.32        3.16      1.91 o 
  11  10   1       43.11       28.78      4.40 o 
  12  10   1        0.03        2.15      1.97 o 
  13  10   1        5.91        6.94      2.88 o 
  14  10   1        6.64        8.74      2.96 o 
  15  10   1        0.04        3.49      2.74 o 
  16  10   1        0.28        0.70      3.50 o 
   1  11   1        7.94       10.63      1.94 o 
   2  11   1      226.52      192.63      5.13 o 
   3  11   1      171.38      196.88      5.21 o 
   4  11   1       18.72       27.86      2.85 o 
   5  11   1      113.87      106.79      3.65 o 
   6  11   1       11.06       17.42      2.93 o 
   7  11   1        0.25        4.49      1.59 o 
   8  11   1        2.39       14.29      2.49 o 
   9  11   1       93.57       91.77      5.66 o 
  10  11   1       14.24       16.03      2.73 o 
  11  11   1       15.09        5.27      2.04 o 
  12  11   1        5.71       10.15      2.37 o 
  13  11   1        2.08        8.71      2.45 o 
  14  11   1        1.58        2.72      2.34 o 
  15  11   1        0.88       -2.42      2.19 o 
   0  12   1        0.05        6.00      3.50 o 
   1  12   1      151.07      145.17      7.77 o 
   2  12   1      110.07       90.09      3.95 o 
   3  12   1      217.07      224.69      6.68 o 
   4  12   1        1.20        1.25      1.78 o 
   5  12   1       25.33       26.75      2.33 o 
   6  12   1        0.28       -0.83      1.42 o 
   7  12   1        0.04       -1.11      1.84 o 
   8  12   1       35.50       31.10      3.28 o 
   9  12   1        3.99        5.83      2.31 o 
  10  12   1        0.03        4.08      3.26 o 
  11  12   1       13.04       10.09      2.50 o 
  12  12   1        4.87        2.07      2.25 o 
  13  12   1        9.68        7.62      3.54 o 
  14  12   1        0.54        0.35      3.59 o 
   1  13   1        4.62       15.43      2.90 o 
   2  13   1        0.10        6.79      2.59 o 
   3  13   1      168.10      148.81      8.73 o 
   4  13   1       53.90       49.62      3.73 o 
   5  13   1       73.13       74.45      4.01 o 
   6  13   1       48.33       39.78      3.55 o 
   7  13   1        1.97        3.70      1.98 o 
   8  13   1        0.01       -2.15      2.13 o 
   9  13   1        9.49       11.72      2.99 o 
  10  13   1        5.45        2.44      2.09 o 
  11  13   1        0.06        2.72      2.28 o 
  12  13   1        5.14        2.57      2.35 o 
   0  14   1       61.12       43.55      9.80 o 
   1  14   1        0.03        1.76      2.46 o 
   2  14   1       47.17       49.58      5.08 o 
   3  14   1        2.37        6.93      3.06 o 
   4  14   1       16.40       25.11      2.93 o 
   5  14   1       36.62       36.46      3.23 o 
   6  14   1        0.05        4.87      2.28 o 
   7  14   1        1.83        2.91      2.05 o 
   8  14   1        3.14        5.09      2.45 o 
   9  14   1       48.00       34.80      3.91 o 
  10  14   1        9.53        5.77      2.55 o 
  11  14   1       41.73       54.42      4.79 o 
   1  15   1        9.14        9.61      3.51 o 
   2  15   1       17.45       14.07      3.65 o 
   3  15   1       21.80       28.53      3.80 o 
   4  15   1       37.54       40.43      6.75 o 
   5  15   1        0.77        4.83      4.06 o 
   6  15   1       53.64       38.79      4.82 o 
   7  15   1       13.33        6.47      2.96 o 
   8  15   1       59.51       69.37      5.17 o 
   9  15   1        0.29        2.95      2.41 o 
   0  16   1        0.13        0.30      5.39 o 
   1  16   1        0.35        3.82      3.83 o 
   2  16   1        5.98        6.68      2.88 o 
   3  16   1        4.85        5.53      3.21 o 
   4  16   1        9.07       18.65      4.17 o 
   5  16   1        0.24        8.13      5.19 o 
   6  16   1        8.44        5.34      6.00 o 
   7  16   1        0.26        1.46      5.39 o 
   1  17   1        2.18        8.24      3.09 o 
   2  17   1        2.33        6.50      3.36 o 
   2   0   2    64307.25    62992.33    649.90 o 
   3   0   2     3969.55     4453.66     40.95 o 
   5   0   2      457.15      444.02      5.74 o 
   6   0   2      294.63      305.61      4.57 o 
   7   0   2        1.36        1.92      0.73 o 
   8   0   2       23.94        8.13      1.04 o 
   9   0   2        5.48        2.69      1.07 o 
  10   0   2      104.31       67.99      2.86 o 
  11   0   2       73.13      106.93      3.53 o 
  12   0   2       45.92       56.51      2.92 o 
  13   0   2      112.25      102.76      4.70 o 
  14   0   2        2.44        2.03      1.98 o 
  15   0   2      155.22      152.34      6.13 o 
  16   0   2       81.53       74.13      6.11 o 
  17   0   2       21.93       27.22      6.20 o 
  18   0   2       24.21       48.19      7.81 o 
  19   0   2       22.86       34.78      7.31 o 
   1   1   2     2822.73     2546.70     26.48 o 
   4   1   2     4755.58     5090.16     35.53 o 
   6   1   2      109.34      131.65      2.27 o 
   7   1   2     1317.99     1398.10     11.51 o 
   8   1   2      146.11      107.56      2.13 o 
   9   1   2      471.03      442.86      5.22 o 
  10   1   2      439.14      403.22      4.76 o 
  11   1   2       10.19       12.19      1.14 o 
  12   1   2       34.55       31.16      1.96 o 
  13   1   2       11.90        7.32      1.28 o 
  14   1   2        0.21        0.76      1.78 o 
  15   1   2       11.86       13.94      2.25 o 
  16   1   2        5.52        3.37      2.10 o 
  17   1   2       16.04       13.07      3.11 o 
  18   1   2        3.32        4.36      2.76 o 
  19   1   2        8.59       12.05      5.14 o 
   0   2   2      132.50      207.30      3.19 o 
   1   2   2     4535.75     4493.69     36.64 o 
   4   2   2    20473.92    21372.33    144.32 o 
   5   2   2      159.38      178.74      2.60 o 
   6   2   2      769.87      729.95      6.34 o 
   7   2   2      674.63      651.43      6.01 o 
   8   2   2      786.98      759.79      7.44 o 
   9   2   2       97.50      119.12      2.58 o 
  10   2   2        1.47        4.17      0.83 o 
  11   2   2      113.92      110.17      2.63 o 
  12   2   2      147.93      150.32      3.19 o 
  13   2   2        4.89        2.44      1.17 o 
  14   2   2       50.01       58.98      4.87 o 
  15   2   2       79.94       84.96      4.49 o 
  16   2   2        6.86        5.04      2.34 o 
  17   2   2       15.43       12.94      3.30 o 
  18   2   2        3.73        8.47      4.36 o 
  19   2   2        0.02       -0.27      3.21 o 
   1   3   2      468.73      598.01      5.72 o 
   5   3   2     2693.27     2870.78     19.84 o 
   6   3   2     2930.40     2554.72     20.60 o 
   7   3   2      336.86      467.45      4.81 o 
   8   3   2        4.47       14.80      0.96 o 
   9   3   2       44.10       34.26      1.44 o 
  10   3   2       33.00       32.31      1.42 o 
  11   3   2      349.79      323.79      4.86 o 
  12   3   2       16.31       17.68      1.63 o 
  13   3   2      255.48      270.10      5.40 o 
  14   3   2        0.08        0.74      1.49 o 
  15   3   2        0.00        0.37      2.35 o 
  16   3   2       14.98       15.18      5.05 o 
  17   3   2        3.43        4.84      2.82 o 
  18   3   2        0.31       -0.15      2.77 o 
  19   3   2        0.12        0.70      3.37 o 
   0   4   2       45.97       83.10      2.50 o 
   2   4   2      395.84      338.41      3.99 o 
   3   4   2     3903.43     4159.22     32.23 o 
   4   4   2       29.45       27.10      1.29 o 
   5   4   2     2759.85     2814.56     21.01 o 
   6   4   2       62.47       66.29      1.84 o 
   7   4   2      586.26      619.57      6.98 o 
   8   4   2       38.21       34.81      1.46 o 
   9   4   2        1.41        2.90      0.87 o 
  10   4   2       63.90       93.47      3.51 o 
  11   4   2       58.75       69.47      3.36 o 
  12   4   2       32.91       35.74      2.53 o 
  13   4   2       81.89       75.69      4.04 o 
  14   4   2       10.05        7.55      2.30 o 
  15   4   2       20.21       12.33      3.09 o 
  16   4   2        0.05        4.13      2.76 o 
  17   4   2       18.91       20.22      4.56 o 
  18   4   2        8.15       11.24      3.28 o 
  19   4   2        1.98       -2.56      3.86 o 
   1   5   2      225.10      220.96      3.26 o 
   2   5   2       81.44       84.28      2.05 o 
   3   5   2       35.25       45.43      1.66 o 
   4   5   2       83.65       83.77      2.15 o 
   5   5   2      183.18      144.55      2.84 o 
   6   5   2      214.41      210.49      3.61 o 
   7   5   2     2382.06     2512.67     19.58 o 
   8   5   2        0.91        1.30      0.82 o 
   9   5   2      110.40      133.29      2.82 o 
  10   5   2      289.30      271.92      6.62 o 
  11   5   2      109.89      113.19      4.25 o 
  12   5   2      311.68      302.19      7.61 o 
  13   5   2       55.73       60.16      3.82 o 
  14   5   2      120.71      118.05      5.17 o 
  15   5   2      128.49      117.06      5.53 o 
  16   5   2       26.11       25.22      3.74 o 
  17   5   2       39.96       58.57      8.10 o 
  18   5   2       27.37       30.60      5.73 o 
   0   6   2      712.56      790.52     11.50 o 
   2   6   2       13.65       31.97      1.42 o 
   3   6   2     1157.82     1169.55     12.45 o 
   4   6   2      524.17      528.66      5.84 o 
   5   6   2       62.92       63.07      2.05 o 
   6   6   2      161.83      201.51      3.27 o 
   7   6   2        0.14        3.99      1.02 o 
   8   6   2       54.12       41.71      1.97 o 
   9   6   2      213.36      167.64      5.44 o 
  10   6   2        1.90        6.49      2.28 o 
  11   6   2       34.93       39.58      5.00 o 
  12   6   2        3.75       11.87      2.11 o 
  13   6   2       99.63      123.07      4.58 o 
  14   6   2       99.10      126.61      5.42 o 
  15   6   2       50.84       54.69      4.14 o 
  16   6   2       36.43       34.71      5.04 o 
  17   6   2       17.35       25.05      5.59 o 
  18   6   2        1.52        1.66      3.90 o 
   1   7   2      184.89      250.86      4.02 o 
   2   7   2       49.06       83.80      2.26 o 
   3   7   2      509.19      619.68      8.22 o 
   4   7   2      192.42      133.12      2.82 o 
   5   7   2     1018.06     1024.00      9.76 o 
   6   7   2      137.58      200.56      3.45 o 
   7   7   2      226.45      219.02      4.78 o 
   8   7   2      128.93      132.29      3.78 o 
   9   7   2       99.23       90.69      3.33 o 
  10   7   2        0.63        2.84      1.72 o 
  11   7   2      215.07      194.18      7.47 o 
  12   7   2       25.36       19.41      2.44 o 
  13   7   2       84.54      102.17      5.00 o 
  14   7   2        6.52        8.70      3.43 o 
  15   7   2        0.20       -0.16      2.59 o 
  16   7   2        5.59        6.26      4.18 o 
  17   7   2        7.94       10.39      4.71 o 
   0   8   2     1739.60     1758.01     27.47 o 
   1   8   2        0.66        3.06      1.03 o 
   2   8   2       10.98        4.46      0.96 o 
   3   8   2      253.51      277.16      5.27 o 
   4   8   2        0.05        0.39      0.94 o 
   5   8   2       35.61       46.76      1.94 o 
   6   8   2      125.89      117.10      3.14 o 
   7   8   2       59.74       61.04      4.79 o 
   8   8   2       32.51       40.91      2.58 o 
   9   8   2       77.05       60.56      3.60 o 
  10   8   2      464.14      442.06     10.65 o 
  11   8   2        1.03        5.75      2.06 o 
  12   8   2      109.49      112.80      7.25 o 
  13   8   2        0.00       -2.40      1.60 o 
  14   8   2        0.11        0.35      2.19 o 
  15   8   2       23.77       14.64      3.67 o 
  16   8   2        1.43        4.76      3.19 o 
  17   8   2        0.47        8.42      5.07 o 
   1   9   2      905.23      954.86     11.32 o 
   2   9   2       67.89       84.64      3.11 o 
   3   9   2        5.51       16.66      1.73 o 
   4   9   2       12.06       16.67      1.60 o 
   5   9   2       57.01       64.91      3.63 o 
   6   9   2      235.61      273.13      6.36 o 
   7   9   2      167.05      175.65      6.15 o 
   8   9   2      274.75      238.68      6.41 o 
   9   9   2      123.85       98.82      4.52 o 
  10   9   2       13.33       13.44      2.34 o 
  11   9   2        2.06        2.76      1.62 o 
  12   9   2       40.67       37.32      3.58 o 
  13   9   2        5.59        2.73      2.27 o 
  14   9   2        0.03        1.41      2.20 o 
  15   9   2       10.61       24.92      4.49 o 
  16   9   2        8.27        5.74      3.64 o 
   0  10   2        3.99        6.49      2.28 o 
   1  10   2       41.71       26.62      2.49 o 
   2  10   2       81.03       57.95      2.92 o 
   3  10   2        3.19       13.37      1.85 o 
   4  10   2       49.99       44.85      2.67 o 
   5  10   2        0.58        2.29      1.20 o 
   6  10   2        0.70        0.34      1.35 o 
   7  10   2       54.30       50.95      3.05 o 
   8  10   2      278.83      304.09      7.62 o 
   9  10   2       76.36       93.73      4.54 o 
  10  10   2       86.27       61.02      3.89 o 
  11  10   2        0.83       -0.91      2.17 o 
  12  10   2        3.71        8.51      2.41 o 
  13  10   2        6.89        6.87      2.45 o 
  14  10   2       19.84       18.47      3.27 o 
  15  10   2       16.26        6.80      3.33 o 
   1  11   2      141.69      130.08      5.48 o 
   2  11   2      133.01      137.41      4.45 o 
   3  11   2      116.22      113.56      4.18 o 
   4  11   2       10.72       31.77      2.67 o 
   5  11   2      161.34      153.98      4.28 o 
   6  11   2       63.18       52.49      3.21 o 
   7  11   2       73.23       70.80      3.57 o 
   8  11   2        4.64        1.48      1.53 o 
   9  11   2        0.14        0.55      1.91 o 
  10  11   2       13.73        9.75      2.24 o 
  11  11   2       34.27       20.95      2.94 o 
  12  11   2        0.71       -2.63      1.87 o 
  13  11   2        0.72        2.55      2.22 o 
  14  11   2        4.87        1.16      4.85 o 
  15  11   2        0.18       -5.51      3.67 o 
   0  12   2        0.02       -1.76      3.98 o 
   1  12   2        9.29        7.98      2.77 o 
   2  12   2      152.62      161.44      5.91 o 
   3  12   2        0.19        0.93      1.67 o 
   4  12   2        3.96        0.97      1.64 o 
   5  12   2       41.69       35.41      2.89 o 
   6  12   2        0.57        1.43      1.58 o 
   7  12   2       75.76       68.91      4.22 o 
   8  12   2       21.37       22.04      4.20 o 
   9  12   2       11.75       11.30      2.73 o 
  10  12   2        9.59       15.82      3.28 o 
  11  12   2        9.11       11.05      2.72 o 
  12  12   2        2.11        0.32      2.06 o 
  13  12   2       21.34       23.28      3.51 o 
   1  13   2      279.66      238.58      8.60 o 
   2  13   2      161.58      182.05      7.67 o 
   3  13   2       84.07      104.71      6.29 o 
   4  13   2        1.00       11.78      2.57 o 
   5  13   2       69.75       64.91      3.80 o 
   6  13   2       21.51       21.62      2.89 o 
   7  13   2        3.29        5.78      3.92 o 
   8  13   2        2.47        5.65      2.37 o 
   9  13   2        0.04        2.98      2.06 o 
  10  13   2        0.26       -2.13      2.17 o 
  11  13   2       22.54       13.17      2.84 o 
  12  13   2        7.56        4.80      2.57 o 
   0  14   2      292.73      341.48     13.05 o 
   1  14   2       18.62       11.91      2.87 o 
   2  14   2       48.46       42.68      3.97 o 
   3  14   2        4.58        1.83      2.77 o 
   4  14   2       47.31       44.00      4.02 o 
   5  14   2       15.35       11.71      3.52 o 
   6  14   2        0.92        4.75      2.51 o 
   7  14   2        0.22        2.69      3.07 o 
   8  14   2       26.27       19.60      2.97 o 
   9  14   2       13.37        7.40      4.16 o 
  10  14   2       27.92       40.09      4.68 o 
  11  14   2        0.62        4.91      4.58 o 
   1  15   2       15.11       10.53      2.93 o 
   2  15   2        3.18        7.71      2.50 o 
   3  15   2        3.30       15.11      3.60 o 
   4  15   2        2.94        5.99      3.48 o 
   5  15   2       49.02       58.07      5.52 o 
   6  15   2        0.53        0.93      2.57 o 
   7  15   2        0.60        3.72      3.14 o 
   8  15   2        3.02        3.56      2.27 o 
   9  15   2        0.57        0.39      2.97 o 
   0  16   2        1.15       -5.39      5.87 o 
   1  16   2        0.09        1.37      2.54 o 
   2  16   2        6.75        3.62      2.55 o 
   3  16   2        0.64        2.73      3.12 o 
   4  16   2        0.03        1.14      3.19 o 
   5  16   2        9.13       14.45      4.76 o 
   6  16   2        1.92        4.24      4.05 o 
   1  17   2        0.49        0.37      2.60 o 
   1   1   3      405.72      320.11      3.44 o 
   2   1   3      592.02      608.85      5.06 o 
   4   1   3      318.95      227.54      3.16 o 
   5   1   3      570.38      708.37      7.11 o 
   6   1   3     1787.24     1701.57     13.58 o 
   7   1   3      337.78      366.56      4.46 o 
   8   1   3      128.67      152.86      3.03 o 
   9   1   3     1652.45     1693.09     17.86 o 
  10   1   3      118.82      137.63      4.58 o 
  11   1   3       66.36       68.67      2.49 o 
  12   1   3      167.74      152.05      3.39 o 
  13   1   3       22.76       26.31      1.90 o 
  14   1   3        6.63        6.71      2.03 o 
  15   1   3       20.26       13.38      2.28 o 
  16   1   3        0.64        0.03      1.73 o 
  17   1   3        1.73        2.38      2.39 o 
  18   1   3        2.42        3.90      2.64 o 
  19   1   3        8.05        9.67      5.49 o 
   1   2   3    11172.25    11046.48     70.31 o 
   3   2   3     5156.96     4978.98     32.71 o 
   4   2   3      757.57      748.63      7.44 o 
   5   2   3      190.20      150.34      2.57 o 
   6   2   3     2338.56     2172.57     16.92 o 
   7   2   3       97.50       61.07      2.22 o 
   8   2   3       33.03       58.24      1.95 o 
   9   2   3      116.40      106.05      2.60 o 
  10   2   3      175.22      141.31      3.00 o 
  11   2   3       23.49       22.46      1.84 o 
  12   2   3      198.56      202.78      6.16 o 
  13   2   3       28.46       32.44      2.26 o 
  14   2   3       58.91       72.64      3.22 o 
  15   2   3        0.91        3.31      2.09 o 
  16   2   3        0.97        2.18      2.06 o 
  17   2   3       15.94       16.48      3.00 o 
  18   2   3       11.53       12.34      3.16 o 
  19   2   3        1.03        0.73      3.51 o 
   1   3   3      701.42      775.01      6.68 o 
   2   3   3       11.84       14.26      0.81 o 
   3   3   3        3.57        1.81      0.69 o 
   4   3   3       89.90       61.56      1.48 o 
   6   3   3       50.39       54.20      1.80 o 
   7   3   3      165.83      108.37      2.59 o 
   8   3   3      697.21      640.07      6.93 o 
   9   3   3      309.28      266.59      4.19 o 
  10   3   3      154.01      136.54      3.06 o 
  11   3   3        0.03       -1.29      0.86 o 
  12   3   3       10.22        6.67      1.54 o 
  13   3   3       48.88       42.66      3.13 o 
  14   3   3      151.26      155.50      4.87 o 
  15   3   3      296.49      299.90      8.41 o 
  16   3   3        9.50       10.88      5.34 o 
  17   3   3       64.62       60.88      6.03 o 
  18   3   3        5.81        4.07      2.90 o 
  19   3   3        3.84        5.90      3.66 o 
   1   4   3      385.18      436.33      4.95 o 
   3   4   3     2057.57     2113.60     16.42 o 
   4   4   3      411.79      306.74      3.87 o 
   5   4   3      231.55      230.98      5.32 o 
   6   4   3     3392.13     3603.96     26.99 o 
   7   4   3     4828.96     4832.61     32.92 o 
   8   4   3     1380.21     1393.70     11.45 o 
   9   4   3       10.62       17.22      1.54 o 
  10   4   3      237.22      177.87      3.59 o 
  11   4   3      429.62      463.68      6.74 o 
  12   4   3       13.73       20.71      2.52 o 
  13   4   3       20.80       18.86      2.60 o 
  14   4   3       28.72       27.79      3.14 o 
  15   4   3        8.42       14.97      2.69 o 
  16   4   3       69.87       64.98      8.18 o 
  17   4   3        2.96        3.29      3.09 o 
  18   4   3        0.03        0.91      2.71 o 
   1   5   3     2586.51     2527.71     20.61 o 
   2   5   3      418.28      383.13      4.73 o 
   4   5   3     3011.87     3377.00     27.33 o 
   5   5   3       96.99       53.90      1.93 o 
   7   5   3       28.66       59.32      2.33 o 
   9   5   3      965.27      955.68     10.44 o 
  10   5   3       40.13       36.22      2.08 o 
  11   5   3        3.43       10.52      2.10 o 
  12   5   3       80.08       93.67      4.25 o 
  13   5   3      137.03      176.26      6.73 o 
  14   5   3       27.02       25.53      3.19 o 
  15   5   3       68.77       56.93      4.18 o 
  16   5   3        9.37       11.58      3.40 o 
  17   5   3       67.73       71.49      6.93 o 
  18   5   3       13.49       19.69      4.07 o 
   0   6   3     2302.42     2115.94     25.45 o 
   1   6   3        4.26        5.73      1.00 o 
   3   6   3      117.49      142.00      3.12 o 
   4   6   3      195.12      207.40      3.78 o 
   5   6   3      236.00      257.15      4.26 o 
   6   6   3      243.23      256.77      4.27 o 
   7   6   3       88.54       85.42      3.05 o 
   8   6   3       41.82       48.15      2.58 o 
   9   6   3      180.80      180.45      4.49 o 
  10   6   3        2.27       12.62      1.73 o 
  11   6   3        1.56        2.94      1.80 o 
  12   6   3        5.45        2.75      1.92 o 
  13   6   3       87.35      103.91      5.60 o 
  14   6   3       62.59       60.66      4.26 o 
  15   6   3        0.06        5.17      2.39 o 
  16   6   3       19.39       17.88      3.97 o 
  17   6   3        1.94        3.89      3.89 o 
  18   6   3        0.03        5.30      4.35 o 
   1   7   3      570.79      593.71      6.97 o 
   2   7   3      246.17      231.20      3.84 o 
   3   7   3       90.32       86.87      2.82 o 
   4   7   3      277.70      337.89      5.26 o 
   5   7   3       38.96       52.10      2.19 o 
   6   7   3      102.47      116.00      2.99 o 
   7   7   3       53.45       35.57      2.33 o 
   8   7   3       19.82       23.51      2.01 o 
   9   7   3      231.54      204.40      4.93 o 
  10   7   3       40.43       35.98      3.88 o 
  11   7   3       24.91       34.59      3.08 o 
  12   7   3       16.99       14.36      3.99 o 
  13   7   3        8.12       11.99      2.52 o 
  14   7   3       76.85       84.69      6.27 o 
  15   7   3        1.90        5.34      2.43 o 
  16   7   3        3.75        9.96      2.75 o 
  17   7   3       10.35       10.19      4.72 o 
   0   8   3      119.95       93.65      3.69 o 
   1   8   3      191.36      148.23      3.23 o 
   2   8   3       25.11       48.88      1.98 o 
   3   8   3        1.96        0.09      0.93 o 
   4   8   3       77.65      109.00      3.09 o 
   5   8   3      155.61      145.87      4.92 o 
   6   8   3       61.06       54.39      4.16 o 
   7   8   3        0.04        0.29      1.09 o 
   8   8   3       78.68       68.77      3.16 o 
   9   8   3       12.58       12.79      1.96 o 
  10   8   3       15.35       19.44      2.56 o 
  11   8   3       18.08       19.37      3.16 o 
  12   8   3        0.01        1.16      2.11 o 
  13   8   3        0.06        2.08      3.01 o 
  14   8   3        1.23        3.75      2.27 o 
  15   8   3        3.54        0.10      2.91 o 
  16   8   3        5.94       -1.65      3.08 o 
  17   8   3       12.09       15.05     10.23 o 
   1   9   3        3.37        4.07      1.10 o 
   2   9   3       19.57       19.64      1.90 o 
   3   9   3        2.19       10.31      1.49 o 
   4   9   3       49.85       39.28      2.21 o 
   5   9   3       20.40       10.82      1.45 o 
   6   9   3       41.58       55.71      3.32 o 
   7   9   3        3.64       14.12      1.90 o 
   8   9   3        0.38        1.85      1.56 o 
   9   9   3       42.51       39.09      3.22 o 
  10   9   3       52.51       40.09      3.36 o 
  11   9   3        4.80       13.89      2.45 o 
  12   9   3       31.24       31.90      3.75 o 
  13   9   3       18.60       19.24      2.97 o 
  14   9   3       17.13        9.27      2.62 o 
  15   9   3        0.56       -3.32      4.31 o 
  16   9   3       11.11       13.74      4.57 o 
   0  10   3      492.77      427.71      9.12 o 
   1  10   3      554.10      590.36      9.02 o 
   2  10   3      256.45      291.22      6.08 o 
   3  10   3       50.10       80.20      3.41 o 
   4  10   3      444.20      439.81      8.90 o 
   5  10   3       20.55       21.76      2.28 o 
   6  10   3        5.42        7.57      1.84 o 
   7  10   3       49.32       42.86      2.92 o 
   8  10   3       24.85       27.93      2.60 o 
   9  10   3        3.10        9.23      2.02 o 
  10  10   3        0.02        3.23      1.85 o 
  11  10   3        1.88        3.88      1.97 o 
  12  10   3        0.18        6.40      4.54 o 
  13  10   3       56.65       55.77      4.90 o 
  14  10   3        1.16        3.01      2.37 o 
  15  10   3        0.02       -1.18      3.03 o 
   1  11   3      171.70      178.19      5.83 o 
   2  11   3       31.41       39.67      3.27 o 
   3  11   3      961.92      975.14     13.10 o 
   4  11   3        0.15        6.02      1.56 o 
   5  11   3      762.78      695.32     10.89 o 
   6  11   3        3.37        5.24      1.94 o 
   7  11   3       15.50       26.19      2.62 o 
   8  11   3       15.81       12.74      2.28 o 
   9  11   3        5.19        1.80      2.11 o 
  10  11   3        2.27        7.67      2.09 o 
  11  11   3        2.24        4.42      2.54 o 
  12  11   3       41.61       40.93      4.81 o 
  13  11   3       19.10       18.72      3.86 o 
  14  11   3        4.44        8.86      2.78 o 
   0  12   3       18.26       16.18      3.85 o 
   1  12   3        1.07        3.67      2.09 o 
   2  12   3        1.58        2.22      1.96 o 
   3  12   3      146.84      156.76      5.02 o 
   4  12   3        0.99        3.28      1.78 o 
   5  12   3       80.77       94.44      4.25 o 
   6  12   3       66.51       77.81      3.98 o 
   7  12   3       28.17       31.34      2.91 o 
   8  12   3       74.14       96.57      6.97 o 
   9  12   3        9.63       12.99      2.47 o 
  10  12   3       37.84       26.77      3.68 o 
  11  12   3        1.65        9.17      2.70 o 
  12  12   3        2.37        5.59      2.70 o 
  13  12   3       11.98       11.77      2.98 o 
   1  13   3      139.30      145.48      9.15 o 
   2  13   3       71.36       63.73      4.35 o 
   3  13   3       38.54       28.65      3.37 o 
   4  13   3        2.25        6.00      2.92 o 
   5  13   3       22.31       16.37      2.44 o 
   6  13   3        0.00        1.49      1.74 o 
   7  13   3       13.62       14.99      2.53 o 
   8  13   3        3.44        5.25      2.58 o 
   9  13   3       10.62        9.37      2.82 o 
  10  13   3        0.00       -2.85      2.03 o 
  11  13   3       10.34       11.78      3.33 o 
  12  13   3        0.75        2.63      2.47 o 
   0  14   3       35.46       26.16      4.90 o 
   1  14   3       20.23       36.49      3.75 o 
   2  14   3        2.39        4.01      2.31 o 
   3  14   3        1.09        9.78      3.23 o 
   4  14   3       32.50       37.86      4.31 o 
   5  14   3       21.07       10.62      2.66 o 
   6  14   3        6.50        5.35      2.39 o 
   7  14   3       10.79       10.40      2.85 o 
   8  14   3       21.93       32.31      6.38 o 
   9  14   3        1.73        4.38      2.81 o 
  10  14   3       24.44       21.92      3.69 o 
   1  15   3        9.77        7.46      2.65 o 
   2  15   3       59.76       47.08      4.30 o 
   3  15   3        1.38        1.99      2.81 o 
   4  15   3       16.30       16.85      4.53 o 
   5  15   3        4.20        2.63      2.90 o 
   6  15   3        0.05       -2.16      2.81 o 
   7  15   3        1.44        9.98      3.71 o 
   8  15   3        7.43        2.61      2.72 o 
   0  16   3        0.14        2.68      3.33 o 
   1  16   3        2.73        4.29      2.54 o 
   2  16   3        0.21        3.44      2.98 o 
   3  16   3        2.18        1.13      3.90 o 
   4  16   3        5.67        5.91      3.36 o 
   5  16   3        7.78       13.92      4.02 o 
   6  16   3        0.92        6.18      4.16 o 
   5   0   4     1943.68     1962.37     27.87 o 
   6   0   4      593.70      612.27      8.09 o 
   7   0   4      263.68      286.07      5.41 o 
   8   0   4      515.52      513.50      7.48 o 
   9   0   4      222.67      202.40      6.91 o 
  10   0   4        9.61        7.99      1.78 o 
  11   0   4      237.86      245.69      6.57 o 
  12   0   4       74.64       57.14      6.43 o 
  13   0   4       69.24       54.00      3.79 o 
  14   0   4      172.53      194.21      8.82 o 
  15   0   4       66.32       62.26      5.56 o 
  16   0   4        8.03        5.82      3.18 o 
  17   0   4        2.25        4.28      3.31 o 
  18   0   4        6.67       12.05      4.84 o 
  19   0   4        0.63        4.89      4.59 o 
   1   1   4     7310.62     6891.91     58.04 o 
   2   1   4     1404.83     1217.33      9.28 o 
   3   1   4        0.01       13.35      1.03 o 
   5   1   4       20.35       46.99      1.39 o 
   6   1   4        0.03        0.37      0.68 o 
   7   1   4       57.61       70.53      2.03 o 
   8   1   4      295.94      275.96      4.08 o 
   9   1   4       54.87       35.01      1.69 o 
  10   1   4       31.51       28.08      1.80 o 
  11   1   4        0.98        1.19      1.05 o 
  12   1   4        6.85        4.97      1.36 o 
  13   1   4       46.47       28.08      2.49 o 
  14   1   4        2.03        4.24      1.65 o 
  15   1   4        2.09        3.47      1.97 o 
  16   1   4        0.06        1.33      2.09 o 
  17   1   4        5.36        9.52      2.99 o 
  18   1   4        0.02        3.66      2.50 o 
  19   1   4        0.21        2.59      5.92 o 
   0   2   4     3706.54     3558.74     33.62 o 
   3   2   4      368.76      421.33      4.26 o 
   4   2   4      685.13      809.83      6.90 o 
   5   2   4     1618.84     1482.98     11.34 o 
   6   2   4       13.34       21.42      3.46 o 
   7   2   4      305.97      301.84      4.27 o 
   8   2   4       50.03       40.66      1.77 o 
   9   2   4      151.11      141.02      3.05 o 
  10   2   4       94.07       87.21      2.56 o 
  11   2   4       15.34       12.26      1.49 o 
  12   2   4       10.69        6.71      1.44 o 
  13   2   4      129.28      120.44      4.10 o 
  14   2   4       29.37       20.81      2.42 o 
  15   2   4        9.92       12.54      2.38 o 
  16   2   4        3.85        4.08      2.25 o 
  17   2   4        0.34        1.54      2.50 o 
  18   2   4        2.31       10.49      3.11 o 
  19   2   4        3.90       10.77      3.25 o 
   1   3   4      389.92      370.35      4.11 o 
   3   3   4      624.94      583.95      5.84 o 
   6   3   4     4267.41     4003.23     29.66 o 
   7   3   4        6.25        9.64      1.23 o 
   8   3   4      291.13      315.79      4.65 o 
   9   3   4      454.78      493.05      6.19 o 
  10   3   4      658.01      641.03      7.48 o 
  11   3   4       15.01       19.72      1.76 o 
  12   3   4       48.69       47.87      3.31 o 
  13   3   4      153.51      143.62      4.53 o 
  14   3   4      148.60      174.63      5.82 o 
  15   3   4        3.52        8.73      2.13 o 
  16   3   4        9.29       10.26      2.70 o 
  17   3   4        0.04        5.63      3.28 o 
  18   3   4        2.11        5.73      2.89 o 
   0   4   4     1314.51     1143.87     14.97 o 
   1   4   4        6.03       10.48      0.84 o 
   2   4   4      636.02      607.13      5.68 o 
   3   4   4      202.00      184.85      3.50 o 
   4   4   4     1207.01     1195.49     10.43 o 
   5   4   4     8135.12     8710.94     56.93 o 
   6   4   4     2417.28     2362.72     18.92 o 
   7   4   4     1637.93     1732.91     14.85 o 
   8   4   4       15.44        8.88      1.26 o 
   9   4   4      142.48      146.58      3.31 o 
  10   4   4        6.04        1.86      1.11 o 
  11   4   4       14.99       11.67      1.46 o 
  12   4   4       55.98       50.02      3.33 o 
  13   4   4      106.20      109.21      4.89 o 
  14   4   4        1.15        3.85      2.17 o 
  15   4   4       12.37        9.49      2.36 o 
  16   4   4        0.06        2.33      2.61 o 
  17   4   4       73.45       77.17      5.75 o 
  18   4   4       17.04       30.07      4.37 o 
   1   5   4        4.95       13.21      1.08 o 
   2   5   4     1698.93     1797.12     15.65 o 
   3   5   4      223.76      265.54      4.00 o 
   4   5   4      751.48      692.57      7.15 o 
   5   5   4     1046.94     1015.72      9.54 o 
   6   5   4       40.11       40.52      2.09 o 
   7   5   4      105.58       87.36      2.61 o 
   8   5   4      722.70      726.33      8.11 o 
   9   5   4        2.67        4.31      1.23 o 
  10   5   4       26.62       20.32      1.71 o 
  11   5   4       53.56       46.68      2.63 o 
  12   5   4       91.79       81.13      4.76 o 
  13   5   4       19.34       23.33      3.55 o 
  14   5   4       55.92       56.20      4.66 o 
  15   5   4       12.00       10.05      2.72 o 
  16   5   4       25.86       27.79      3.47 o 
  17   5   4        3.64        4.96      3.09 o 
  18   5   4       23.42       21.51      3.91 o 
   0   6   4      211.39      207.03      5.12 o 
   1   6   4      841.55     1006.23     10.06 o 
   3   6   4      124.84       85.21      2.25 o 
   4   6   4       42.51       53.92      2.16 o 
   5   6   4       53.35       49.22      2.03 o 
   6   6   4      227.78      225.25      8.26 o 
   7   6   4      136.73      166.36      4.26 o 
   8   6   4       31.34       72.35      3.12 o 
   9   6   4      274.31      238.19      4.77 o 
  10   6   4       11.09       11.18      1.82 o 
  11   6   4       15.01        9.37      1.95 o 
  12   6   4      117.92      103.41      4.69 o 
  13   6   4      111.98      101.06      5.70 o 
  14   6   4       11.79        5.51      2.71 o 
  15   6   4        0.82        0.72      2.31 o 
  16   6   4       14.28       17.77      3.16 o 
  17   6   4        0.22        1.34      2.76 o 
   1   7   4      113.40       91.88      2.46 o 
   2   7   4       11.56        7.46      1.29 o 
   3   7   4      754.09      818.57      8.33 o 
   4   7   4       96.02       67.21      2.46 o 
   5   7   4       23.39       15.65      1.46 o 
   6   7   4       48.38       57.64      2.78 o 
   7   7   4        2.86       13.82      1.75 o 
   8   7   4       36.73       35.40      2.46 o 
   9   7   4      282.91      281.84     10.84 o 
  10   7   4      263.41      282.38      6.19 o 
  11   7   4       12.96       20.98      3.44 o 
  12   7   4       16.20       28.72      3.06 o 
  13   7   4        1.60        4.87      2.57 o 
  14   7   4        6.07       16.79      3.31 o 
  15   7   4       16.47       16.27      4.21 o 
  16   7   4        4.63        5.26      4.41 o 
  17   7   4        3.43        9.88      3.35 o 
   0   8   4      368.15      384.15      7.90 o 
   1   8   4       33.37       36.48      1.86 o 
   2   8   4        4.92        7.60      1.08 o 
   3   8   4       63.47       52.85      2.53 o 
   4   8   4        5.74        5.89      1.15 o 
   5   8   4      200.30      206.62      4.27 o 
   6   8   4       35.62       37.44      2.53 o 
   7   8   4       92.38       94.47      3.79 o 
   8   8   4      321.52      298.50      6.37 o 
   9   8   4       11.33       11.75      2.02 o 
  10   8   4       49.60       53.76      3.22 o 
  11   8   4       70.29       54.47      3.79 o 
  12   8   4       86.68       78.32      4.43 o 
  13   8   4       23.83       39.23      4.17 o 
  14   8   4        0.03        4.22      2.70 o 
  15   8   4        8.07       11.58      2.78 o 
  16   8   4        0.88       -3.61      2.41 o 
   1   9   4      464.16      434.36      8.09 o 
   2   9   4        0.13        4.86      1.63 o 
   3   9   4       13.31        4.02      1.29 o 
   4   9   4      279.72      257.80      5.06 o 
   5   9   4      177.74      190.14      5.00 o 
   6   9   4       90.62      107.18      3.92 o 
   7   9   4       49.76       47.85      3.01 o 
   8   9   4       83.71       56.00      3.26 o 
   9   9   4        4.98        6.17      1.83 o 
  10   9   4        0.07        3.61      2.32 o 
  11   9   4        7.96       10.37      2.31 o 
  12   9   4        0.11        1.91      2.35 o 
  13   9   4       15.89       20.57      3.54 o 
  14   9   4       21.80       25.34      3.71 o 
  15   9   4       10.77       12.65      3.77 o 
  16   9   4       16.82       13.38      4.34 o 
   0  10   4       39.08       23.39      3.62 o 
   1  10   4        0.01        9.51      1.71 o 
   2  10   4       33.95       70.48      4.27 o 
   3  10   4      131.72      100.80      3.73 o 
   4  10   4       54.78       30.42      2.22 o 
   5  10   4       45.36       73.25      4.09 o 
   6  10   4       14.62        5.56      2.12 o 
   7  10   4       48.28       47.12      3.70 o 
   8  10   4       67.86       53.41      5.03 o 
   9  10   4       31.28       29.70      2.82 o 
  10  10   4       43.07       55.13      3.97 o 
  11  10   4        0.01        1.06      1.80 o 
  12  10   4        2.99        2.83      2.13 o 
  13  10   4       10.66       11.90      3.13 o 
  14  10   4        4.05       12.35      8.47 o 
  15  10   4        8.15       11.92      3.64 o 
   1  11   4       18.46       21.59      2.71 o 
   2  11   4      142.34      161.29      4.81 o 
   3  11   4       57.48       46.21      2.98 o 
   4  11   4      137.34      159.32      5.02 o 
   5  11   4        5.53        7.48      2.35 o 
   6  11   4      145.23      141.10      4.90 o 
   7  11   4       27.13       16.52      2.37 o 
   8  11   4        2.97        5.18      1.83 o 
   9  11   4        1.02        0.59      1.87 o 
  10  11   4        1.24        0.06      1.75 o 
  11  11   4        6.57        5.85      2.17 o 
  12  11   4        1.84        7.39      2.46 o 
  13  11   4        3.42        4.00      6.70 o 
  14  11   4       14.80       28.85      3.81 o 
   0  12   4      164.78      187.90      9.00 o 
   1  12   4      174.08      144.67      5.60 o 
   2  12   4        6.24        8.33      2.40 o 
   3  12   4       16.21       16.87      2.75 o 
   4  12   4       15.58       35.54      2.97 o 
   5  12   4      181.09      176.53      5.54 o 
   6  12   4      189.81      205.04      6.00 o 
   7  12   4      214.59      209.65      6.06 o 
   8  12   4        1.69        4.14      2.30 o 
   9  12   4       15.58       25.96      3.19 o 
  10  12   4        0.03        4.78      2.03 o 
  11  12   4        1.55        0.90      2.28 o 
  12  12   4       27.00       39.83      4.76 o 
  13  12   4        1.37        8.93      4.23 o 
   1  13   4       22.64       21.17      3.12 o 
   2  13   4       51.98       28.74      3.26 o 
   3  13   4        0.17        1.60      2.48 o 
   4  13   4       38.04       45.67      3.93 o 
   5  13   4        0.34        1.00      1.70 o 
   6  13   4       40.36       48.06      3.91 o 
   7  13   4       10.31       13.98      2.78 o 
   8  13   4        5.46        2.93      2.37 o 
   9  13   4       21.92       17.53      3.01 o 
  10  13   4        0.86        4.31      3.33 o 
  11  13   4        1.74        9.86      2.93 o 
   0  14   4       26.68       13.85      4.10 o 
   1  14   4        0.15        1.46      2.17 o 
   2  14   4        0.01       -2.28      2.00 o 
   3  14   4        0.15       -1.48      3.44 o 
   4  14   4        6.90        5.18      2.33 o 
   5  14   4        0.52       -0.48      1.92 o 
   6  14   4        0.01        1.78      2.12 o 
   7  14   4        2.61        2.37      2.54 o 
   8  14   4        0.22       -1.91      2.53 o 
   9  14   4        7.52        9.61      2.99 o 
  10  14   4        0.15        0.07      2.50 o 
   1  15   4        1.34        0.82      2.29 o 
   2  15   4        3.89        6.12      3.13 o 
   3  15   4        7.94        6.58      3.07 o 
   4  15   4        5.71        6.51      2.67 o 
   5  15   4       14.79       13.23      2.87 o 
   6  15   4        6.67        7.17      3.04 o 
   7  15   4        8.71       11.66      3.61 o 
   8  15   4        1.29        2.36      3.20 o 
   0  16   4       20.68       23.32      5.04 o 
   1  16   4        0.06        4.21      3.22 o 
   2  16   4        2.10        4.85      3.13 o 
   3  16   4        1.37        0.85      3.74 o 
   4  16   4       12.90       13.48      3.05 o 
   5  16   4        0.34        3.75      3.09 o 
   1   1   5        7.01       20.96      0.96 o 
   2   1   5      681.19      765.27      6.20 o 
   3   1   5     1138.63     1022.01      8.40 o 
   4   1   5      637.75      481.79      5.83 o 
   5   1   5      937.30      811.29      7.24 o 
   6   1   5      692.28      586.94      5.82 o 
   7   1   5      632.09      675.80      6.53 o 
   8   1   5        0.66        2.15      0.92 o 
   9   1   5       66.75       58.06      2.42 o 
  10   1   5      156.49      146.53      4.37 o 
  11   1   5        7.31       11.55      1.99 o 
  12   1   5      111.97      112.50      3.53 o 
  13   1   5       61.12       43.09      2.60 o 
  14   1   5        3.49        5.04      1.88 o 
  15   1   5       29.75       27.88      4.33 o 
  16   1   5        0.53       -1.42      2.29 o 
  17   1   5        0.49       -2.75      2.40 o 
  18   1   5        1.56        2.98      3.04 o 
   0   2   5     1488.99     1346.63     14.48 o 
   1   2   5       50.51       39.65      2.78 o 
   3   2   5      289.95      228.33      3.12 o 
   4   2   5     5698.69     5500.65     36.69 o 
   6   2   5        1.56       10.30      0.97 o 
   7   2   5      271.13      211.50      3.67 o 
   8   2   5       32.00       27.91      1.86 o 
   9   2   5       69.04       91.72      2.63 o 
  10   2   5      631.27      603.51      8.04 o 
  11   2   5       56.92       43.65      2.47 o 
  12   2   5      179.00      176.49      4.64 o 
  13   2   5       16.73       16.24      1.97 o 
  14   2   5        6.51        3.76      2.17 o 
  15   2   5        7.70       11.09      2.21 o 
  16   2   5       79.70       91.77      5.00 o 
  17   2   5        0.11       -1.31      2.40 o 
  18   2   5        0.37       -0.82      2.65 o 
   1   3   5      476.02      455.83      4.62 o 
   2   3   5      354.56      362.82      4.10 o 
   3   3   5      512.89      519.88      5.64 o 
   4   3   5       26.16       26.53      1.28 o 
   5   3   5     1306.44     1209.76     10.04 o 
   6   3   5     1016.91     1104.82     10.39 o 
   7   3   5      342.54      335.22      4.88 o 
   8   3   5      190.05      174.63      3.96 o 
   9   3   5        4.02       10.67      1.33 o 
  10   3   5       22.25       16.78      1.59 o 
  11   3   5       23.89       27.61      2.14 o 
  12   3   5       94.24       76.25      3.20 o 
  13   3   5      224.68      233.49      5.25 o 
  14   3   5       19.65       19.48      2.50 o 
  15   3   5      326.96      359.19      8.68 o 
  16   3   5        4.63       11.15      3.04 o 
  17   3   5       22.06       19.29      3.16 o 
  18   3   5       10.62       20.42      3.80 o 
   0   4   5      595.89      666.96      8.53 o 
   1   4   5      647.56      515.67      5.55 o 
   2   4   5       43.69       41.92      1.70 o 
   3   4   5      903.12      999.17      9.22 o 
   4   4   5     1355.55     1558.21     13.17 o 
   5   4   5      365.48      276.08      3.80 o 
   6   4   5     1124.56     1034.02     10.12 o 
   7   4   5       94.93      107.82      2.86 o 
   8   4   5      199.40      193.64      3.82 o 
   9   4   5       93.96       64.60      2.47 o 
  10   4   5       45.75       46.21      2.28 o 
  11   4   5       30.24       28.22      2.26 o 
  12   4   5        1.70        4.67      1.74 o 
  13   4   5       48.96       65.15      6.28 o 
  14   4   5       72.44       54.32      3.98 o 
  15   4   5        3.05        6.16      2.48 o 
  16   4   5       26.45       39.08      3.71 o 
  17   4   5        7.60        8.16      2.57 o 
  18   4   5        0.10        9.66      3.93 o 
   1   5   5       46.67       27.69      1.45 o 
   2   5   5      365.52      449.07      4.97 o 
   3   5   5        3.21        0.53      0.68 o 
   4   5   5      291.30      236.88      4.31 o 
   5   5   5      136.15      183.46      3.34 o 
   6   5   5     1029.69     1180.41     12.30 o 
   7   5   5      107.58      114.22      2.98 o 
   8   5   5        2.78        3.71      1.13 o 
   9   5   5      173.87      177.11      4.23 o 
  10   5   5       53.10       48.58      2.45 o 
  11   5   5      608.34      618.67      8.06 o 
  12   5   5      133.95      115.12      4.36 o 
  13   5   5       97.82       95.44      4.91 o 
  14   5   5        5.97       14.03      2.81 o 
  15   5   5       17.28       13.88      2.82 o 
  16   5   5        6.41        8.40      5.62 o 
  17   5   5        0.33        6.18      3.06 o 
   0   6   5      322.46      269.20      6.12 o 
   1   6   5        3.40       20.11      1.40 o 
   2   6   5      249.82      283.14      4.46 o 
   3   6   5      135.95      152.03      3.60 o 
   4   6   5        4.67        1.99      0.96 o 
   5   6   5        0.00        1.91      0.92 o 
   6   6   5      102.39      106.97      3.48 o 
   7   6   5       83.07       92.76      3.12 o 
   8   6   5      140.26      130.82      3.74 o 
   9   6   5      360.38      382.81      5.95 o 
  10   6   5      299.00      280.89      5.71 o 
  11   6   5      113.17       89.43      3.95 o 
  12   6   5       77.18       90.22      8.15 o 
  13   6   5        1.54        9.87      2.92 o 
  14   6   5        7.16        3.50      2.61 o 
  15   6   5        7.56       11.47      4.00 o 
  16   6   5        2.47        5.94      3.00 o 
  17   6   5        2.72        1.85      3.11 o 
   1   7   5        6.98        5.80      1.41 o 
   2   7   5       21.38       36.93      1.84 o 
   3   7   5      300.99      303.54      4.55 o 
   4   7   5       43.77       29.30      2.26 o 
   5   7   5      510.89      437.58      8.49 o 
   6   7   5       12.42       30.96      2.35 o 
   7   7   5      108.53      145.20      5.80 o 
   8   7   5      113.24      112.74      4.02 o 
   9   7   5      489.76      540.02      8.98 o 
  10   7   5        1.59        1.69      1.67 o 
  11   7   5      270.13      267.34      6.33 o 
  12   7   5       35.42       32.68      3.75 o 
  13   7   5       57.75       49.77      9.31 o 
  14   7   5        0.31        1.21      3.39 o 
  15   7   5        0.01       -3.60      2.40 o 
  16   7   5        4.23        1.89      4.00 o 
   0   8   5       37.25       19.68      2.19 o 
   1   8   5        1.79       16.50      1.45 o 
   2   8   5       36.29       37.60      2.81 o 
   3   8   5      374.00      299.89      5.36 o 
   4   8   5      415.02      388.32      6.22 o 
   5   8   5       50.53       65.95      3.20 o 
   7   8   5      164.54      161.68      4.79 o 
   8   8   5        0.00       -1.11      1.52 o 
   9   8   5       12.96       18.34      2.70 o 
  10   8   5       39.33       39.00      2.99 o 
  11   8   5        6.01        0.89      2.94 o 
  12   8   5        0.04        5.29      2.04 o 
  13   8   5       25.22       34.46      5.59 o 
  14   8   5       26.60       38.07      4.36 o 
  15   8   5       19.18       24.08      4.65 o 
  16   8   5        0.26       -5.13      3.42 o 
   1   9   5      811.73      791.17     10.66 o 
   2   9   5        1.21        2.32      1.30 o 
   3   9   5      108.53      136.95      4.09 o 
   4   9   5        6.23        6.25      1.45 o 
   5   9   5       70.14       91.81      3.80 o 
   6   9   5      118.63      116.27      5.67 o 
   7   9   5      172.31      135.94      4.61 o 
   8   9   5        1.03       10.10      2.11 o 
   9   9   5      329.82      340.75      7.35 o 
  10   9   5        8.45       10.00      2.01 o 
  11   9   5        0.02       -0.11      1.82 o 
  12   9   5        0.13        0.37      2.00 o 
  13   9   5       16.61       20.06      3.81 o 
  14   9   5        2.20        6.55      4.36 o 
  15   9   5       10.60        5.15      3.17 o 
   0  10   5       36.22       42.18      4.53 o 
   1  10   5        1.03        3.46      1.56 o 
   2  10   5       76.67       88.11      3.64 o 
   3  10   5      373.67      338.60      6.72 o 
   4  10   5        1.40        7.69      1.87 o 
   5  10   5       50.03       68.71      3.65 o 
   6  10   5      274.30      269.93      6.52 o 
   7  10   5        2.87        3.32      1.79 o 
   8  10   5       18.59       21.17      2.52 o 
   9  10   5        0.48        0.34      1.64 o 
  10  10   5       11.99       13.12      2.46 o 
  11  10   5       21.11       22.56      3.40 o 
  12  10   5        2.42        6.99      2.33 o 
  13  10   5        0.90        2.41      2.55 o 
  14  10   5       28.13       45.72      6.73 o 
   1  11   5       25.01       26.56      3.84 o 
   2  11   5       10.72        6.62      2.15 o 
   3  11   5      324.62      338.53      7.02 o 
   4  11   5        4.11       10.42      2.61 o 
   5  11   5      256.64      224.48      6.12 o 
   6  11   5        0.01        1.63      1.78 o 
   7  11   5       37.75       27.38      2.80 o 
   8  11   5        0.33       -1.30      2.58 o 
   9  11   5        3.23        1.89      1.89 o 
  10  11   5        3.21        4.52      2.05 o 
  11  11   5        5.64        4.09      2.19 o 
  12  11   5       12.74        8.79      3.27 o 
  13  11   5        0.15        4.69      2.46 o 
   0  12   5       63.75       36.61      7.16 o 
   1  12   5       27.06       35.25      3.37 o 
   2  12   5        0.59       15.13      2.62 o 
   3  12   5       15.31       13.53      3.11 o 
   4  12   5      110.73      105.07      5.81 o 
   5  12   5        3.35        5.61      1.96 o 
   6  12   5        5.37       13.64      3.95 o 
   7  12   5        0.11        2.19      1.83 o 
   8  12   5       95.21       73.06      5.23 o 
   9  12   5        0.25        1.43      2.38 o 
  10  12   5       19.55       21.91      3.02 o 
  11  12   5        0.36        5.92      2.40 o 
  12  12   5        0.00       -0.18      2.14 o 
   1  13   5      313.93      313.76      8.45 o 
   2  13   5       34.30       41.87      3.72 o 
   3  13   5       27.22       21.33      5.11 o 
   4  13   5       13.10        8.76      2.55 o 
   5  13   5        9.23        7.01      2.27 o 
   6  13   5        7.22        8.03      2.17 o 
   7  13   5       34.00       35.85      3.57 o 
   8  13   5        2.88        1.52      2.04 o 
   9  13   5        1.26        1.77      2.39 o 
  10  13   5        1.43        0.78      2.15 o 
  11  13   5       11.57       14.36      3.34 o 
   0  14   5        0.48        0.97      3.04 o 
   1  14   5       16.68       16.72      3.03 o 
   2  14   5        6.14        1.84      2.72 o 
   3  14   5       17.11       16.87      3.65 o 
   4  14   5        0.93        2.72      2.11 o 
   5  14   5        0.58       -0.93      2.02 o 
   6  14   5        2.29        2.91      2.24 o 
   7  14   5        0.10       -0.23      2.15 o 
   8  14   5       31.09       24.24      3.19 o 
   9  14   5        2.33        5.27      2.68 o 
   1  15   5       17.81       22.69      4.14 o 
   2  15   5        2.34        0.32      2.80 o 
   3  15   5        0.20       -0.05      2.30 o 
   4  15   5        0.31       -2.04      2.26 o 
   5  15   5        0.49       -0.04      2.37 o 
   6  15   5        2.45        1.63      2.38 o 
   7  15   5        0.01        2.01      3.37 o 
   0  16   5        5.62        9.37      4.02 o 
   1  16   5        0.01       -2.78      2.72 o 
   2  16   5        0.06       -0.14      2.93 o 
   3  16   5       10.34       12.99      3.24 o 
   1   0   6       78.74      107.04      3.07 o 
   3   0   6        7.01       17.43      2.04 o 
   4   0   6     1913.27     1864.50     20.04 o 
   5   0   6      906.86      937.19     11.79 o 
   6   0   6      162.50      201.89      7.66 o 
   7   0   6      283.51      237.84      5.04 o 
   8   0   6     1028.47      853.27     13.92 o 
   9   0   6      126.82       89.20      4.34 o 
  10   0   6       13.76        7.59      2.13 o 
  11   0   6        0.83        1.59      1.99 o 
  12   0   6      309.01      341.86      9.45 o 
  13   0   6      184.28      175.38      6.53 o 
  14   0   6       90.63      105.24      5.41 o 
  15   0   6        5.38        7.31      3.41 o 
  16   0   6        7.38        3.40      9.70 o 
  17   0   6        0.22        2.56      3.27 o 
  18   0   6       12.42       16.50      4.60 o 
   2   1   6     1087.67     1228.17      9.34 o 
   4   1   6       36.85       50.44      1.69 o 
   5   1   6      143.93      190.74      3.05 o 
   6   1   6      137.18      113.84      2.41 o 
   7   1   6       29.09       28.19      1.45 o 
   8   1   6       17.54       25.37      1.69 o 
   9   1   6       81.16       63.86      2.72 o 
  10   1   6       16.19       18.81      1.88 o 
  11   1   6      357.48      345.16      6.12 o 
  12   1   6       14.48       17.94      2.06 o 
  13   1   6       92.24       97.56      3.69 o 
  14   1   6        0.83        0.43      1.53 o 
  15   1   6        4.02        4.54      1.89 o 
  16   1   6        0.08        0.85      2.13 o 
  17   1   6        0.00       -1.88      2.21 o 
  18   1   6        0.26        5.73      3.06 o 
   0   2   6      114.44       67.73      2.19 o 
   1   2   6        3.55        9.92      0.84 o 
   2   2   6     1738.82     1587.68     12.15 o 
   3   2   6      623.05      614.29      5.61 o 
   4   2   6       15.34        2.66      0.76 o 
   5   2   6       61.59       78.11      2.03 o 
   6   2   6      805.03      855.19      7.94 o 
   7   2   6       97.53       91.00      2.61 o 
   8   2   6       70.01       59.39      2.30 o 
   9   2   6      107.70      103.30      3.25 o 
  10   2   6       28.69       25.48      2.11 o 
  11   2   6        0.11        3.76      1.49 o 
  12   2   6        0.02       -0.33      1.45 o 
  13   2   6       75.24       67.81      3.27 o 
  14   2   6        0.44        3.22      1.68 o 
  15   2   6        1.86        3.19      1.95 o 
  16   2   6        1.95        2.23      2.43 o 
  17   2   6        0.10       -1.52      2.25 o 
  18   2   6        0.02        6.12      3.04 o 
   1   3   6       11.90        6.83      0.76 o 
   2   3   6       58.30       52.32      1.78 o 
   3   3   6      134.97      202.22      3.33 o 
   4   3   6      191.14      143.37      2.69 o 
   5   3   6       58.04       18.59      1.24 o 
   6   3   6      219.94      238.07      3.60 o 
   7   3   6      549.64      494.38      6.34 o 
   8   3   6        0.03        1.60      1.33 o 
   9   3   6        3.31        9.35      1.48 o 
  10   3   6       69.14       57.99      2.80 o 
  11   3   6        3.27        2.19      1.44 o 
  12   3   6       40.13       38.12      3.57 o 
  13   3   6       16.57        8.46      1.93 o 
  14   3   6       28.39       28.63      2.83 o 
  15   3   6       38.34       38.74      3.69 o 
  16   3   6        2.45        8.01      2.64 o 
  17   3   6        6.76        7.04      2.87 o 
   1   4   6      748.12      839.87      7.70 o 
   3   4   6        1.15        9.96      1.11 o 
   4   4   6      181.72      185.95      3.34 o 
   5   4   6      563.47      555.44      6.43 o 
   6   4   6       25.75       54.78      2.25 o 
   7   4   6      498.91      483.58      6.43 o 
   8   4   6      532.64      427.00      6.09 o 
   9   4   6       75.69       60.94      2.64 o 
  10   4   6      195.18      209.45      4.54 o 
  11   4   6       19.83       22.93      2.63 o 
  12   4   6       31.55       39.39      3.72 o 
  13   4   6       44.77       44.19      2.90 o 
  14   4   6       10.81       12.28      2.70 o 
  15   4   6        1.18        1.79      2.21 o 
  16   4   6       15.39       20.57      3.62 o 
  17   4   6       13.06       23.01      3.97 o 
   1   5   6      384.89      353.50      4.68 o 
   2   5   6      415.39      409.40      5.11 o 
   3   5   6      598.37      630.28      7.01 o 
   4   5   6        4.18       11.19      1.19 o 
   5   5   6      141.11      134.03      2.97 o 
   6   5   6      127.98      130.71      3.49 o 
   7   5   6      108.19      113.11      3.96 o 
   8   5   6       73.31       74.75      2.82 o 
   9   5   6      101.15       76.56      3.67 o 
  10   5   6      154.46      154.07      3.98 o 
  11   5   6       36.73       32.58      2.56 o 
  12   5   6       19.91       16.62      2.44 o 
  13   5   6        0.41        3.31      2.09 o 
  14   5   6        2.28        1.50      2.11 o 
  15   5   6        1.88       -0.51      2.18 o 
  16   5   6        5.21        5.94      2.56 o 
  17   5   6        1.78        2.91      3.44 o 
   0   6   6     1449.87     1563.32     20.97 o 
   1   6   6      106.32      126.85      3.10 o 
   2   6   6        3.30        8.26      1.14 o 
   3   6   6      166.00      146.09      2.86 o 
   4   6   6      317.92      282.25      4.44 o 
   5   6   6       37.69       25.51      1.85 o 
   6   6   6       58.38       57.43      2.96 o 
   7   6   6      160.81      139.05      3.87 o 
   8   6   6     1932.07     1929.69     18.91 o 
   9   6   6      127.23      127.37      4.06 o 
  10   6   6      577.16      710.21      9.76 o 
  11   6   6        0.22        1.71      1.57 o 
  12   6   6       52.34       58.75      3.94 o 
  13   6   6       16.86       16.86      2.87 o 
  14   6   6        4.69        2.67      2.75 o 
  15   6   6        8.37        8.96      3.04 o 
  16   6   6        1.46        6.35      3.09 o 
   1   7   6      324.37      321.87      5.20 o 
   2   7   6       53.28       49.75      2.19 o 
   3   7   6        9.57       20.49      1.70 o 
   4   7   6       47.78       40.21      2.13 o 
   5   7   6        1.70        4.47      1.48 o 
   6   7   6       10.11        9.60      1.79 o 
   7   7   6      232.80      252.65      5.93 o 
   8   7   6      178.83      143.42      4.63 o 
   9   7   6       73.13       84.83      3.91 o 
  10   7   6       24.09       23.07      2.64 o 
  11   7   6      346.24      383.56      7.85 o 
  12   7   6        1.85        6.21      3.11 o 
  13   7   6       25.74       29.16      4.25 o 
  14   7   6       41.77       40.99      4.96 o 
  15   7   6        0.40        4.39      2.89 o 
  16   7   6        1.49        2.33      3.98 o 
   0   8   6      371.34      366.19      8.26 o 
   1   8   6        0.18       11.69      1.43 o 
   2   8   6       93.48       93.53      3.64 o 
   3   8   6        9.16        5.97      1.33 o 
   4   8   6       61.92       85.09      3.06 o 
   5   8   6       91.50       96.64      3.82 o 
   6   8   6      153.28      187.86      5.62 o 
   7   8   6      136.31      105.53      5.25 o 
   8   8   6       77.62       78.69      5.71 o 
   9   8   6        1.45        0.73      1.75 o 
  10   8   6       62.05       58.19      3.56 o 
  11   8   6       10.12       13.95      2.26 o 
  12   8   6       19.21       27.59      3.91 o 
  13   8   6       13.52       16.28      3.43 o 
  14   8   6       23.81       28.90      5.14 o 
  15   8   6        0.05       -1.13      2.92 o 
   1   9   6      184.73      180.41      4.68 o 
   2   9   6        0.00       11.72      2.12 o 
   3   9   6       17.70       25.90      2.23 o 
   4   9   6        5.63        5.41      1.78 o 
   5   9   6       14.19       17.31      2.71 o 
   6   9   6       13.06        7.92      1.84 o 
   7   9   6      460.95      416.37      8.15 o 
   8   9   6       12.82       20.99      2.57 o 
   9   9   6       79.37       90.64      4.19 o 
  10   9   6        3.00        3.74      2.11 o 
  11   9   6       84.08       87.09      4.88 o 
  12   9   6        6.33        6.83      2.27 o 
  13   9   6       35.30       36.63      7.96 o 
  14   9   6        5.37        5.41      2.88 o 
  15   9   6        0.49        1.41      4.04 o 
   0  10   6      127.43       87.04      6.12 o 
   1  10   6      111.84       86.11      4.32 o 
   2  10   6        4.12        2.16      2.08 o 
   3  10   6       65.91       72.83      3.24 o 
   4  10   6      330.00      292.72      6.86 o 
   5  10   6       60.28       75.89      3.86 o 
   6  10   6      162.04      198.22      5.69 o 
   7  10   6        3.05        3.38      1.85 o 
   8  10   6        9.35       12.04      2.16 o 
   9  10   6        4.95        8.57      2.01 o 
  10  10   6        0.04       -1.35      1.60 o 
  11  10   6        2.33        8.23      2.54 o 
  12  10   6       71.33       72.64      4.78 o 
  13  10   6        2.68        7.13      3.01 o 
  14  10   6        1.26        5.66      3.21 o 
   1  11   6        1.83       -0.48      1.72 o 
   2  11   6       36.85       38.92      3.37 o 
   3  11   6       17.08       11.63      2.15 o 
   4  11   6        2.70        3.88      1.88 o 
   5  11   6       22.14       28.82      2.88 o 
   6  11   6       36.74       24.95      4.00 o 
   7  11   6       19.05       11.97      2.26 o 
   8  11   6        0.73        3.03      1.79 o 
   9  11   6        1.70        2.63      1.87 o 
  10  11   6        5.08        3.43      2.16 o 
  11  11   6        5.14       10.41      2.59 o 
  12  11   6        1.38        2.79      2.75 o 
  13  11   6       10.53       11.19      3.16 o 
   0  12   6       32.47       16.11      4.06 o 
   1  12   6        3.08        3.47      2.12 o 
   2  12   6       60.53       58.01      4.09 o 
   3  12   6       11.59        8.56      3.45 o 
   4  12   6       45.99       48.74      4.04 o 
   5  12   6       96.23       88.07      4.37 o 
   6  12   6        0.31        2.35      1.82 o 
   7  12   6       34.56       24.25      3.17 o 
   8  12   6        2.13        4.22      1.80 o 
   9  12   6        2.92        2.61      2.80 o 
  10  12   6        0.86        8.30      2.42 o 
  11  12   6        1.42        9.06      2.44 o 
   1  13   6        6.25        9.47      2.56 o 
   2  13   6       70.27       69.09      8.18 o 
   3  13   6       24.83       15.29      3.99 o 
   4  13   6        3.57        3.46      2.01 o 
   5  13   6       31.92       39.75      4.26 o 
   6  13   6        7.14        7.25      2.28 o 
   7  13   6        2.53        4.61      2.04 o 
   8  13   6        0.02        3.28      2.25 o 
   9  13   6        0.01        3.06      2.24 o 
  10  13   6        0.08        4.61      2.71 o 
   0  14   6       10.07        7.44      3.97 o 
   1  14   6        1.65       -1.27      2.10 o 
   2  14   6       20.69       34.07      4.69 o 
   3  14   6       19.25       22.31      3.39 o 
   4  14   6       11.76       12.72      2.90 o 
   5  14   6        1.90        0.05      2.13 o 
   6  14   6        5.56        6.87      2.59 o 
   7  14   6        0.02       -0.70      3.41 o 
   8  14   6        3.65        1.99      2.21 o 
   1  15   6       77.80       78.07      6.33 o 
   2  15   6        3.80        8.43      3.41 o 
   3  15   6        4.09        7.43      2.81 o 
   4  15   6        0.42        1.50      2.94 o 
   5  15   6        2.08       -2.65      2.23 o 
   1   1   7      225.24      229.42      3.12 o 
   2   1   7      962.03     1020.88      8.39 o 
   3   1   7      341.18      284.36      3.61 o 
   4   1   7        4.51        6.12      0.96 o 
   5   1   7       44.49       27.50      2.00 o 
   6   1   7       78.13       59.45      2.03 o 
   7   1   7        0.14        1.57      1.09 o 
   8   1   7      112.89       90.22      3.16 o 
   9   1   7      184.19      167.40      4.22 o 
  10   1   7      161.57      145.13      4.10 o 
  11   1   7      449.55      418.03      7.15 o 
  12   1   7      126.05      130.34      4.19 o 
  13   1   7       61.25       53.78      3.06 o 
  14   1   7        1.23        2.38      1.67 o 
  15   1   7        5.94        9.05      2.21 o 
  16   1   7        8.93        5.19      2.42 o 
  17   1   7       26.67       47.69      4.24 o 
   0   2   7       16.28        2.88      1.00 o 
   1   2   7       76.58       43.94      1.55 o 
   2   2   7      223.29      203.94      3.08 o 
   3   2   7      181.87      231.82      3.51 o 
   4   2   7      153.97      109.39      2.22 o 
   5   2   7      163.38      137.06      2.79 o 
   6   2   7       23.79       22.58      1.51 o 
   7   2   7       73.69       53.12      2.32 o 
   8   2   7       44.50       44.49      2.34 o 
   9   2   7      106.14      134.82      3.99 o 
  10   2   7      129.73      131.26      3.95 o 
  11   2   7       14.29        7.65      1.78 o 
  12   2   7       72.78       63.47      3.71 o 
  13   2   7       29.08       30.94      2.57 o 
  14   2   7        5.26        4.93      1.82 o 
  15   2   7        0.04        0.09      1.79 o 
  16   2   7        1.73        3.20      2.37 o 
  17   2   7        4.22        6.47      3.11 o 
   1   3   7       15.38       22.26      1.34 o 
   2   3   7      384.75      382.68      4.44 o 
   3   3   7      184.03      193.02      4.04 o 
   4   3   7      329.12      331.80      4.70 o 
   5   3   7       74.08       87.57      2.68 o 
   6   3   7      111.93      119.61      3.08 o 
   7   3   7       77.79       73.60      2.67 o 
   8   3   7        5.23        3.63      1.35 o 
   9   3   7      102.54       91.63      3.09 o 
  10   3   7       10.08        9.68      1.79 o 
  11   3   7       16.96       16.04      2.04 o 
  12   3   7       35.37       35.40      2.67 o 
  13   3   7       18.35       10.86      2.08 o 
  14   3   7       12.04        9.19      1.98 o 
  15   3   7        3.71        7.33      2.26 o 
  16   3   7        4.23        3.80      2.52 o 
  17   3   7       13.93       14.60      3.89 o 
   0   4   7     1189.54     1261.38     17.73 o 
   1   4   7      258.72      205.83      3.36 o 
   2   4   7      402.55      406.55      5.32 o 
   3   4   7       30.92       33.22      1.68 o 
   4   4   7        1.51        2.67      0.92 o 
   5   4   7      165.38      154.15      3.22 o 
   6   4   7       39.31       43.04      2.18 o 
   7   4   7        2.34       11.54      1.58 o 
   8   4   7      629.78      580.08      7.60 o 
   9   4   7       12.60       21.70      2.03 o 
  10   4   7       29.13       34.48      4.02 o 
  11   4   7        0.04        2.30      1.54 o 
  12   4   7        0.00        1.89      1.58 o 
  13   4   7        0.19        1.92      1.66 o 
  14   4   7        3.09        5.62      2.38 o 
  15   4   7        8.63       15.22      3.13 o 
  16   4   7       18.35       14.19      3.06 o 
  17   4   7        0.01        5.77      2.85 o 
   1   5   7      408.73      427.18      5.21 o 
   2   5   7        7.20       20.64      1.35 o 
   3   5   7      101.57      148.59      3.17 o 
   4   5   7       91.41       63.14      2.24 o 
   5   5   7        0.36        1.73      1.10 o 
   6   5   7      198.93      226.86      4.71 o 
   7   5   7        3.72       -0.23      1.32 o 
   8   5   7      330.53      322.49      7.29 o 
   9   5   7      922.49      999.14     17.08 o 
  10   5   7       80.97       79.62      3.17 o 
  11   5   7        0.99        1.73      1.69 o 
  12   5   7       63.07       68.78      3.67 o 
  13   5   7       11.29        8.19      2.25 o 
  14   5   7       25.84       28.62      3.52 o 
  15   5   7        0.56       -1.24      2.34 o 
  16   5   7        3.30       10.66      2.92 o 
   0   6   7      342.56      342.18     14.19 o 
   1   6   7       12.51       33.46      2.25 o 
   2   6   7       65.80       64.46      2.07 o 
   3   6   7       11.65       10.31      1.63 o 
   4   6   7       14.61        9.71      1.24 o 
   5   6   7      133.88      107.80      3.27 o 
   6   6   7        1.40        2.50      1.35 o 
   7   6   7        0.39        6.69      1.66 o 
   8   6   7      103.42      105.24      3.82 o 
   9   6   7      142.38      128.39      4.19 o 
  10   6   7        2.71        5.20      1.83 o 
  11   6   7      124.40      137.71      4.88 o 
  12   6   7        0.68        1.56      1.96 o 
  13   6   7        1.42        0.30      2.17 o 
  14   6   7        4.20        1.93      2.42 o 
  15   6   7        2.41        5.02      2.78 o 
  16   6   7        0.74        5.85      3.24 o 
   1   7   7      170.24      166.26      3.87 o 
   2   7   7        7.74       10.86      1.39 o 
   3   7   7      180.09      183.66      7.80 o 
   4   7   7        1.43        4.16      1.23 o 
   5   7   7      177.27      135.18      4.31 o 
   6   7   7       50.72       65.75      3.41 o 
   7   7   7      150.01      187.05      4.73 o 
   8   7   7        6.37        6.98      1.79 o 
   9   7   7      310.20      336.78      7.90 o 
  10   7   7      234.30      212.61      6.26 o 
  11   7   7       12.31       17.07      2.93 o 
  12   7   7        3.46        5.70      2.24 o 
  13   7   7        3.23        4.09      3.21 o 
  14   7   7       10.92       10.65      3.79 o 
  15   7   7        1.58        3.43      2.83 o 
   0   8   7      314.73      257.77      7.07 o 
   1   8   7       22.88       54.79      2.60 o 
   2   8   7      100.89      124.85      3.66 o 
   3   8   7       53.33       52.14      2.64 o 
   4   8   7      217.15      200.55      7.07 o 
   5   8   7      218.97      172.10      5.01 o 
   6   8   7       12.93        6.91      1.88 o 
   7   8   7       18.52       28.24      2.71 o 
   8   8   7       27.46       26.23      2.79 o 
   9   8   7       15.24       17.61      2.44 o 
  10   8   7       19.78       20.89      2.62 o 
  11   8   7       19.90       27.44      2.93 o 
  12   8   7       44.91       36.54      4.30 o 
  13   8   7       59.94       69.03      5.46 o 
  14   8   7        7.87        9.44      3.46 o 
  15   8   7        5.60        8.20      3.29 o 
   1   9   7      188.55      189.71      4.97 o 
   2   9   7        3.01        5.33      1.66 o 
   3   9   7        3.37       14.17      1.86 o 
   4   9   7      102.74       86.23      3.94 o 
   5   9   7        5.27       10.48      2.05 o 
   6   9   7        0.59        4.04      1.88 o 
   7   9   7        0.09        0.58      1.68 o 
   8   9   7       10.53       17.47      2.45 o 
   9   9   7        3.32        6.51      2.01 o 
  10   9   7        1.41        3.19      1.85 o 
  11   9   7       38.01       22.93      2.89 o 
  12   9   7        3.73        3.00      2.96 o 
  13   9   7        0.02        4.62      2.85 o 
  14   9   7        4.75        5.88      4.82 o 
   0  10   7       14.53        1.27      2.53 o 
   1  10   7        5.37        8.64      2.12 o 
   2  10   7       76.14       83.15      3.61 o 
   3  10   7       46.62       43.39      3.08 o 
   4  10   7      165.69      152.67      5.00 o 
   5  10   7      133.47      116.96      5.51 o 
   6  10   7        6.76        5.46      1.98 o 
   7  10   7        5.17        7.21      1.98 o 
   8  10   7        2.83        4.71      1.87 o 
   9  10   7       13.82       10.80      2.12 o 
  10  10   7        2.75        6.18      1.98 o 
  11  10   7        4.51       10.31      2.49 o 
  12  10   7        5.91        1.97      2.14 o 
  13  10   7        5.56       15.40      3.54 o 
   1  11   7       19.72       27.25      3.01 o 
   2  11   7       60.69       70.58      4.14 o 
   3  11   7       75.02       50.03      3.96 o 
   4  11   7       23.76       18.93      2.55 o 
   5  11   7      131.87      126.03      4.85 o 
   6  11   7        9.28        9.12      2.08 o 
   7  11   7        1.78        4.67      1.85 o 
   8  11   7        1.46        1.68      1.78 o 
   9  11   7        2.13        4.38      1.83 o 
  10  11   7        5.41        6.91      2.35 o 
  11  11   7       13.61       15.87      2.78 o 
  12  11   7        0.16        2.11      2.35 o 
   0  12   7        1.26        2.26      2.94 o 
   1  12   7       18.16       19.48      2.97 o 
   2  12   7        0.00       -1.64      2.21 o 
   3  12   7        1.18        3.44      2.05 o 
   4  12   7       62.66       50.86      4.09 o 
   5  12   7        3.66        3.83      1.96 o 
   6  12   7        7.34        7.96      2.13 o 
   7  12   7        0.04        0.90      1.71 o 
   8  12   7        0.45       -0.52      1.69 o 
   9  12   7        4.29        2.98      2.02 o 
  10  12   7        0.10        1.02      2.21 o 
  11  12   7        1.16        4.67      2.54 o 
   1  13   7       39.69       40.35      6.92 o 
   2  13   7       10.51        7.50      3.05 o 
   3  13   7        4.56       15.43      3.81 o 
   4  13   7        5.82       10.41      2.77 o 
   5  13   7        0.01        1.06      2.15 o 
   6  13   7       12.40        6.76      2.46 o 
   7  13   7        0.27        4.72      2.00 o 
   8  13   7       13.88       18.61      2.69 o 
   9  13   7       23.23       34.15      3.78 o 
   0  14   7        0.05        4.43      3.40 o 
   1  14   7       24.21       32.71      4.54 o 
   2  14   7        0.51       -0.47      2.74 o 
   3  14   7       14.25       11.52      2.94 o 
   4  14   7        0.01       -3.97      2.64 o 
   5  14   7        0.04       -1.19      2.34 o 
   6  14   7        0.27       -0.58      2.14 o 
   7  14   7        5.01        3.15      2.36 o 
   1  15   7       32.04       28.07      5.15 o 
   2  15   7       32.46       34.91      4.09 o 
   3  15   7       10.54       23.32      3.75 o 
   0   0   8     1437.61     1460.29     27.81 o 
   1   0   8      171.81      109.32      3.43 o 
   2   0   8      243.97      246.44      4.70 o 
   3   0   8        0.27        5.66      1.30 o 
   4   0   8       81.98       85.30      3.32 o 
   5   0   8       55.61       56.27      4.54 o 
   6   0   8      703.08      709.01     10.65 o 
   7   0   8      549.67      573.17     11.39 o 
   8   0   8       77.36       76.33      4.56 o 
   9   0   8      412.32      398.03     11.75 o 
  10   0   8       66.34       53.22      5.04 o 
  11   0   8        0.14        4.89      2.61 o 
  12   0   8        2.28        1.52      2.38 o 
  13   0   8        1.23       -1.88      2.25 o 
  14   0   8        5.76        4.71      2.72 o 
  15   0   8       19.80       18.75      3.73 o 
  16   0   8       22.06       40.02      5.82 o 
  17   0   8        3.28       10.34      4.37 o 
   1   1   8      851.13      814.23      7.28 o 
   2   1   8      298.48      317.49      3.98 o 
   3   1   8      167.78      159.45      2.83 o 
   4   1   8      151.26      128.49      2.62 o 
   5   1   8      218.19      184.65      3.45 o 
   6   1   8      184.83      138.33      3.06 o 
   7   1   8      174.15      147.13      3.58 o 
   8   1   8      371.25      384.85      6.55 o 
   9   1   8       50.68       54.79      2.92 o 
  10   1   8        0.03       -1.27      1.46 o 
  11   1   8      154.35      151.79      5.67 o 
  12   1   8       24.10       29.49      2.62 o 
  13   1   8       22.56       18.91      2.42 o 
  14   1   8        4.85        2.66      1.81 o 
  15   1   8       16.28       16.97      2.43 o 
  16   1   8        1.50       -0.70      2.70 o 
   0   2   8      937.24      921.91     10.80 o 
   1   2   8       28.59       38.66      1.53 o 
   2   2   8      361.68      378.93      4.65 o 
   3   2   8      120.44      140.86      3.30 o 
   4   2   8     1316.14     1336.74     11.64 o 
   5   2   8       15.36       20.21      1.50 o 
   6   2   8       49.59       50.09      2.30 o 
   7   2   8        6.72        1.69      1.23 o 
   8   2   8       39.77       41.74      2.59 o 
   9   2   8        1.13       -0.15      1.43 o 
  10   2   8        6.74       13.11      2.06 o 
  11   2   8        3.43        5.28      1.83 o 
  12   2   8       39.29       32.36      2.71 o 
  13   2   8       23.56       20.29      2.88 o 
  14   2   8        2.27        1.85      1.75 o 
  15   2   8        1.38        2.11      2.07 o 
  16   2   8        0.45       -0.27      2.16 o 
   1   3   8      104.91       86.06      2.99 o 
   2   3   8      142.86      106.82      2.71 o 
   3   3   8        1.24        2.85      1.04 o 
   4   3   8       20.85        5.26      1.44 o 
   5   3   8      233.60      250.89      4.09 o 
   6   3   8        0.01        8.43      1.48 o 
   7   3   8       48.80       47.07      2.43 o 
   8   3   8      147.62      166.86      4.04 o 
   9   3   8       24.95       28.24      2.40 o 
  10   3   8       50.05       44.53      2.88 o 
  11   3   8       48.59       43.46      2.86 o 
  12   3   8        1.48        1.35      1.66 o 
  13   3   8       26.63       19.92      2.39 o 
  14   3   8        0.31        1.70      1.81 o 
  15   3   8        0.00        3.36      2.15 o 
  16   3   8        0.68        3.48      2.74 o 
   0   4   8      914.57      999.35     13.63 o 
   1   4   8        2.32        4.42      1.13 o 
   2   4   8       43.55       42.95      1.93 o 
   3   4   8        3.15        2.18      0.97 o 
   4   4   8       36.77       32.78      1.78 o 
   5   4   8       59.96       52.14      2.59 o 
   6   4   8      302.87      300.25      5.54 o 
   7   4   8      168.33      187.64      4.24 o 
   8   4   8       94.54       98.26      3.35 o 
   9   4   8        2.38        1.84      1.63 o 
  10   4   8       74.96       53.54      4.11 o 
  11   4   8        6.97        4.44      1.83 o 
  12   4   8       42.34       57.45      3.32 o 
  13   4   8        0.30        2.65      1.76 o 
  14   4   8        0.05        0.55      1.85 o 
  15   4   8        7.21       11.68      2.88 o 
  16   4   8        1.82        0.00      2.46 o 
   1   5   8       17.28       19.24      1.62 o 
   2   5   8       91.83       96.74      2.53 o 
   3   5   8        0.14        3.98      1.04 o 
   4   5   8       19.88       18.75      1.52 o 
   5   5   8       18.84       22.89      1.96 o 
   6   5   8        2.46        6.51      1.54 o 
   7   5   8      149.54      156.35      4.30 o 
   8   5   8        0.03        3.98      1.61 o 
   9   5   8       67.27       64.28      4.77 o 
  10   5   8      158.33      190.38      5.90 o 
  11   5   8        3.36        4.69      2.64 o 
  12   5   8        8.20        9.19      2.23 o 
  13   5   8        2.25        0.02      1.90 o 
  14   5   8        0.01       -1.41      2.24 o 
  15   5   8        5.56        8.19      2.73 o 
  16   5   8        2.52        3.40      2.61 o 
   0   6   8       50.53       30.06      2.93 o 
   1   6   8        1.87        6.78      1.24 o 
   2   6   8        3.31        5.18      1.24 o 
   3   6   8       11.54       16.77      1.53 o 
   4   6   8       68.35       57.13      2.38 o 
   5   6   8       35.12       43.92      3.18 o 
   6   6   8      212.54      180.54      4.55 o 
   7   6   8       37.56       33.34      2.50 o 
   8   6   8      141.69      148.12      4.56 o 
   9   6   8      134.19      122.15      4.17 o 
  10   6   8       69.05       44.20      3.33 o 
  11   6   8       66.97       55.50      3.63 o 
  12   6   8       57.46       50.00      3.59 o 
  13   6   8       20.02       12.93      2.66 o 
  14   6   8        2.65        6.40      2.71 o 
  15   6   8       21.49       38.94      4.09 o 
   1   7   8      190.55      183.00      4.77 o 
   2   7   8      151.28      121.03      3.37 o 
   3   7   8       26.88       15.13      1.78 o 
   4   7   8       82.69      128.56      4.38 o 
   5   7   8      200.35      194.48      5.51 o 
   6   7   8      163.58      178.06      4.64 o 
   7   7   8       12.95        3.54      1.72 o 
   8   7   8       61.73       70.92      3.44 o 
   9   7   8      162.08      171.78      4.87 o 
  10   7   8        5.42       10.36      2.04 o 
  11   7   8       21.05       22.96      2.83 o 
  12   7   8      135.77      124.61      5.07 o 
  13   7   8       48.16       53.46      5.01 o 
  14   7   8       21.36       29.14      4.19 o 
   0   8   8      655.48      636.68     12.43 o 
   1   8   8       49.70       58.57      3.13 o 
   2   8   8        8.45       18.00      2.04 o 
   3   8   8      312.70      310.51      5.99 o 
   4   8   8      105.13       98.20      4.09 o 
   5   8   8       39.58       32.15      2.75 o 
   6   8   8       34.54       52.90      4.79 o 
   7   8   8       16.63        7.06      2.16 o 
   8   8   8      117.00      118.84      4.64 o 
   9   8   8        7.28        3.62      1.94 o 
  10   8   8       12.07       10.95      2.36 o 
  11   8   8       85.98       94.32      5.16 o 
  12   8   8      147.54      163.11     13.10 o 
  13   8   8       14.46       20.08      5.47 o 
  14   8   8        0.19       -1.09      2.63 o 
   1   9   8        0.31       -0.17      1.41 o 
   2   9   8       18.22       20.64      2.11 o 
   3   9   8        6.50        9.87      1.99 o 
   4   9   8      120.61      100.93      4.23 o 
   5   9   8      168.40      166.21      5.22 o 
   6   9   8       30.93       33.87      3.00 o 
   7   9   8       95.17       81.31      4.17 o 
   8   9   8        0.22        2.56      1.83 o 
   9   9   8       69.46       62.47      3.86 o 
  10   9   8        7.81        4.42      1.98 o 
  11   9   8        9.26        6.68      3.40 o 
  12   9   8        1.10        2.85      2.78 o 
  13   9   8       31.45       44.93      6.29 o 
   0  10   8       58.08       53.51      5.27 o 
   1  10   8        5.25        6.79      1.97 o 
   2  10   8       10.21        9.64      1.97 o 
   3  10   8      103.16       83.82      4.04 o 
   4  10   8       31.13       34.07      2.97 o 
   5  10   8        0.46        4.28      2.11 o 
   6  10   8        0.91        3.20      1.77 o 
   7  10   8        0.00       -0.95      2.14 o 
   8  10   8        0.00        2.20      1.73 o 
   9  10   8        2.00       -1.51      1.67 o 
  10  10   8        6.66        4.92      2.14 o 
  11  10   8       15.45       21.98      3.22 o 
  12  10   8        0.01       -3.53      3.99 o 
   1  11   8        2.90        2.28      1.80 o 
   2  11   8       29.16       35.88      3.60 o 
   3  11   8        7.80        8.91      2.40 o 
   4  11   8       38.45       48.77      3.51 o 
   5  11   8       51.77       42.03      3.97 o 
   6  11   8       14.18       10.89      2.19 o 
   7  11   8        5.42        2.88      1.86 o 
   8  11   8        1.68        1.35      1.91 o 
   9  11   8        0.39        1.94      2.09 o 
  10  11   8        0.03       -2.36      1.80 o 
  11  11   8        2.09        2.76      2.56 o 
   0  12   8       19.55       13.61      3.91 o 
   1  12   8        4.59        5.19      2.92 o 
   2  12   8       29.76       28.48      3.49 o 
   3  12   8       25.05       28.60      3.48 o 
   4  12   8        2.33        0.10      1.99 o 
   5  12   8        6.80        6.87      2.35 o 
   6  12   8       10.46       18.15      2.55 o 
   7  12   8        0.00        0.81      1.90 o 
   8  12   8        0.46        0.92      1.88 o 
   9  12   8        0.05       -0.45      2.36 o 
   1  13   8       33.87       21.38      3.89 o 
   2  13   8       35.96       38.89      4.57 o 
   3  13   8       34.55       28.22      3.62 o 
   4  13   8        0.13        1.70      2.20 o 
   5  13   8        6.76       11.76      2.80 o 
   6  13   8        0.14       -2.34      2.08 o 
   7  13   8       22.72       13.51      2.87 o 
   8  13   8        0.01       -0.42      1.95 o 
   0  14   8        0.53        3.23      6.15 o 
   1  14   8       20.14       24.10      5.94 o 
   2  14   8        2.13        1.65      4.69 o 
   3  14   8       12.29       18.85      3.08 o 
   4  14   8        1.69        0.89      2.52 o 
   5  14   8        0.71       -5.53      4.41 o 
   1   1   9      117.65       97.08      2.40 o 
   2   1   9        2.98        4.21      0.95 o 
   3   1   9      115.14       84.69      2.34 o 
   4   1   9        8.53        4.52      1.17 o 
   5   1   9      113.68      142.96      3.24 o 
   6   1   9      296.34      265.92      4.90 o 
   7   1   9      358.44      399.61      6.85 o 
   8   1   9       76.11       68.02      3.24 o 
   9   1   9      496.81      482.90      7.91 o 
  10   1   9       90.99       86.01      3.72 o 
  11   1   9      101.20       89.65      3.87 o 
  12   1   9       23.19       20.04      2.83 o 
  13   1   9        0.69        4.24      1.91 o 
  14   1   9        0.08        1.87      1.91 o 
  15   1   9        8.48        8.76      2.31 o 
  16   1   9        3.65        5.33      2.54 o 
   0   2   9        2.52        1.34      1.24 o 
   1   2   9       36.98       15.61      1.20 o 
   2   2   9      217.79      273.28      4.23 o 
   3   2   9      208.74      233.36      4.53 o 
   4   2   9       11.94       11.07      1.39 o 
   5   2   9        3.00        0.25      1.08 o 
   6   2   9        3.07       -0.50      1.26 o 
   7   2   9       31.86       17.92      1.92 o 
   8   2   9       23.81       26.18      2.38 o 
   9   2   9       36.52       28.26      2.52 o 
  10   2   9       14.18       19.48      2.36 o 
  11   2   9        7.50       10.46      2.05 o 
  12   2   9       29.12        9.58      2.09 o 
  13   2   9       22.85       37.49      3.02 o 
  14   2   9        5.44        9.93      2.33 o 
  15   2   9       11.24       11.50      2.34 o 
  16   2   9        0.00        1.78      2.32 o 
   1   3   9       10.81        5.52      1.09 o 
   2   3   9      191.65      167.73      3.53 o 
   3   3   9       54.26       33.55      1.89 o 
   4   3   9       53.33       68.67      2.50 o 
   5   3   9       83.85       89.95      3.18 o 
   6   3   9      311.77      325.34      5.55 o 
   7   3   9      223.86      191.31      4.34 o 
   8   3   9       16.35       12.41      2.02 o 
   9   3   9       72.43       68.21      3.36 o 
  10   3   9        2.30        0.32      1.63 o 
  11   3   9       10.06        5.75      1.87 o 
  12   3   9        0.11        0.27      1.88 o 
  13   3   9        0.19        0.90      1.82 o 
  14   3   9       13.40       17.02      2.60 o 
  15   3   9        0.26        0.11      2.12 o 
   0   4   9       40.02       55.65      3.39 o 
   1   4   9       37.85       49.83      2.18 o 
   2   4   9       11.82        9.77      1.32 o 
   3   4   9        0.80        4.76      1.15 o 
   4   4   9       19.72       13.84      1.53 o 
   5   4   9       33.40       33.73      2.34 o 
   6   4   9       12.90       11.48      1.85 o 
   7   4   9      109.85       88.64      3.44 o 
   8   4   9       49.70       46.90      2.65 o 
   9   4   9        1.58        1.49      1.67 o 
  10   4   9        0.87        1.02      1.70 o 
  11   4   9       12.20       14.08      2.29 o 
  12   4   9        0.08       -1.14      1.66 o 
  13   4   9        7.24        7.86      2.11 o 
  14   4   9        0.18        0.48      1.87 o 
  15   4   9        0.88        4.01      2.66 o 
   1   5   9      178.24      147.83      3.65 o 
   2   5   9      213.61      208.47      4.61 o 
   3   5   9       21.59       33.27      2.01 o 
   4   5   9       70.72       73.17      3.06 o 
   5   5   9       67.01       56.92      2.94 o 
   6   5   9       40.62       38.03      2.61 o 
   7   5   9       44.40       40.96      2.71 o 
   8   5   9       25.97       21.94      2.25 o 
   9   5   9        3.23        3.84      2.01 o 
  10   5   9        3.94        2.21      1.66 o 
  11   5   9       27.32       29.92      2.77 o 
  12   5   9        6.65        4.01      1.95 o 
  13   5   9       11.69       11.61      2.33 o 
  14   5   9       13.06       17.70      3.23 o 
  15   5   9        1.68        2.73      2.58 o 
   0   6   9      455.51      456.39      8.97 o 
   1   6   9      123.38      149.08      3.81 o 
   2   6   9      380.47      408.40      6.82 o 
   3   6   9       16.31       18.76      1.98 o 
   4   6   9      153.68      138.34      4.55 o 
   5   6   9      178.33      180.30      4.65 o 
   6   6   9      119.99      107.19      3.85 o 
   7   6   9       13.20        7.29      1.86 o 
   8   6   9        7.89        4.50      1.75 o 
   9   6   9        2.18        1.84      1.84 o 
  10   6   9        1.68        0.37      1.90 o 
  11   6   9       13.01       11.78      2.48 o 
  12   6   9        1.32        2.32      2.04 o 
  13   6   9        7.02       16.65      2.72 o 
  14   6   9        0.01       -3.48      2.32 o 
   1   7   9      168.16      157.32      3.98 o 
   2   7   9        2.36        2.70      1.54 o 
   3   7   9        1.76        3.70      1.52 o 
   4   7   9        8.35        8.18      1.96 o 
   5   7   9       25.89       22.26      2.52 o 
   6   7   9        0.40        0.67      1.51 o 
   7   7   9        0.67        7.57      1.75 o 
   8   7   9       11.75        7.56      1.87 o 
   9   7   9        0.22        1.62      1.63 o 
  10   7   9        1.97        5.32      2.05 o 
  11   7   9       72.97       68.29      4.18 o 
  12   7   9        2.20       13.29      2.57 o 
  13   7   9        1.06        6.21      2.57 o 
  14   7   9        1.23        5.51      3.10 o 
   0   8   9      111.73       89.00      4.84 o 
   1   8   9       21.77       24.02      2.28 o 
   2   8   9      194.69      169.42      4.58 o 
   3   8   9       69.76       46.52      3.24 o 
   4   8   9        1.36        2.79      1.80 o 
   5   8   9        4.60       11.88      2.14 o 
   6   8   9        3.93        7.87      1.99 o 
   7   8   9        2.39       -0.63      1.81 o 
   8   8   9        2.06        3.37      1.93 o 
   9   8   9        6.77        9.11      2.19 o 
  10   8   9       36.19       22.62      2.81 o 
  11   8   9        2.68        4.10      2.74 o 
  12   8   9        3.46        6.00      2.64 o 
  13   8   9       10.68       15.79      5.17 o 
   1   9   9      138.81      137.79      5.96 o 
   2   9   9        0.42        3.85      1.83 o 
   3   9   9       37.47       31.70      2.92 o 
   4   9   9        3.96        4.20      1.79 o 
   5   9   9        0.07       -1.75      1.57 o 
   6   9   9       94.22       96.01      4.50 o 
   7   9   9        1.89        7.20      2.01 o 
   8   9   9        1.01       10.83      2.22 o 
   9   9   9       15.48       10.94      2.78 o 
  10   9   9        0.18        0.21      2.00 o 
  11   9   9        1.31        8.68      2.73 o 
  12   9   9       16.05       16.31      3.49 o 
   0  10   9        9.04        5.99      2.73 o 
   1  10   9       60.71       59.39      3.63 o 
   2  10   9       95.52      112.62      6.47 o 
   3  10   9       24.65       22.53      2.70 o 
   4  10   9       14.45       13.81      2.26 o 
   5  10   9       12.11       11.41      2.22 o 
   6  10   9        6.36        9.01      2.14 o 
   7  10   9        0.53        1.64      2.56 o 
   8  10   9       17.74       19.44      2.71 o 
   9  10   9        7.13        5.05      2.01 o 
  10  10   9        4.13        4.84      2.13 o 
  11  10   9        0.37        3.63      2.54 o 
   1  11   9       46.53       38.95      3.63 o 
   2  11   9        5.98        4.35      2.12 o 
   3  11   9        0.31       -1.41      1.91 o 
   4  11   9       30.67       26.54      3.28 o 
   5  11   9        1.64       -0.91      1.63 o 
   6  11   9       25.14       18.02      2.56 o 
   7  11   9        0.05       -0.55      1.98 o 
   8  11   9        1.63        2.05      2.02 o 
   9  11   9        2.20        7.20      2.21 o 
  10  11   9        1.56        3.27      2.05 o 
   0  12   9        9.88        3.75      5.32 o 
   1  12   9       30.56       33.75      3.66 o 
   2  12   9        5.50        2.33      2.38 o 
   3  12   9        4.56       12.08      3.32 o 
   4  12   9        0.02        3.60      2.27 o 
   5  12   9        5.47        5.06      2.39 o 
   6  12   9        0.83        0.51      2.17 o 
   7  12   9        1.51       -1.01      2.10 o 
   8  12   9        2.52        8.29      3.60 o 
   1  13   9        1.75        0.04      2.24 o 
   2  13   9        4.66        3.86      2.25 o 
   3  13   9       10.73        5.39      2.80 o 
   4  13   9        4.21        1.26      2.39 o 
   5  13   9        0.32        3.33      2.34 o 
   6  13   9       11.09       16.40      3.05 o 
   0  14   9       11.35       21.12      7.61 o 
   0   0  10     1623.73     1812.76     46.13 o 
   1   0  10      146.83      200.21      5.08 o 
   2   0  10      104.15      111.75      3.86 o 
   3   0  10      162.73      174.58      5.12 o 
   4   0  10       42.93       36.89      3.14 o 
   5   0  10        8.18        5.65      1.87 o 
   6   0  10      213.38      215.70      9.31 o 
   7   0  10       32.79       61.15      4.54 o 
   8   0  10      396.83      409.90     17.53 o 
   9   0  10       53.38       31.63      3.84 o 
  10   0  10       42.98       31.48      3.93 o 
  11   0  10       13.16       16.22      3.90 o 
  12   0  10        0.76       -1.34      2.66 o 
  13   0  10        0.02        0.92      2.84 o 
  14   0  10       16.86       26.24      6.66 o 
  15   0  10        7.70       11.95      3.82 o 
   1   1  10       81.05       80.34      2.41 o 
   2   1  10       54.49       67.19      2.74 o 
   3   1  10      190.73      180.33      3.58 o 
   4   1  10        0.13        9.29      1.28 o 
   5   1  10      126.44      119.20      3.18 o 
   6   1  10       45.29       41.00      2.46 o 
   7   1  10        0.01        1.87      1.67 o 
   8   1  10       32.30       41.85      2.89 o 
   9   1  10        1.30        3.08      1.75 o 
  10   1  10       13.51       10.20      2.03 o 
  11   1  10        2.86        1.74      1.70 o 
  12   1  10        8.94        9.57      2.24 o 
  13   1  10        0.95        0.87      1.98 o 
  14   1  10        0.02       -2.39      2.22 o 
  15   1  10        2.00        3.00      2.39 o 
   0   2  10       22.14       17.34      2.59 o 
   1   2  10        0.52        2.99      1.09 o 
   2   2  10       36.39       34.20      1.91 o 
   3   2  10      246.85      230.90      4.14 o 
   4   2  10       30.43       28.94      1.99 o 
   5   2  10        9.33       13.95      1.95 o 
   6   2  10       95.43      108.71      4.12 o 
   7   2  10        2.47        2.72      1.70 o 
   8   2  10        2.54        2.16      1.78 o 
   9   2  10       26.02       35.63      2.83 o 
  10   2  10        0.01       -2.34      1.56 o 
  11   2  10        0.84        2.05      1.80 o 
  12   2  10        5.06        1.94      1.88 o 
  13   2  10       16.56       16.72      2.64 o 
  14   2  10        0.01       -0.91      2.06 o 
  15   2  10       10.12       13.13      2.75 o 
   1   3  10        8.09        2.62      1.24 o 
   2   3  10       93.65       90.62      3.07 o 
   3   3  10       49.16       32.95      2.04 o 
   4   3  10       68.92       76.99      2.82 o 
   5   3  10      334.33      373.24      6.55 o 
   6   3  10      134.58      117.83      3.95 o 
   7   3  10       10.75       13.41      1.89 o 
   8   3  10       24.67       27.70      2.56 o 
   9   3  10      118.17       96.63      4.04 o 
  10   3  10        6.16        9.04      2.08 o 
  11   3  10        0.13        3.35      1.89 o 
  12   3  10        1.03        2.31      2.02 o 
  13   3  10       38.60       51.27      3.56 o 
  14   3  10       12.15       22.38      2.97 o 
   0   4  10      288.90      315.77      7.66 o 
   1   4  10        3.59        6.95      1.65 o 
   2   4  10      296.19      266.63      5.35 o 
   3   4  10       66.01       64.78      2.95 o 
   4   4  10        2.64        7.21      1.65 o 
   5   4  10      132.74      126.93      3.98 o 
   6   4  10        4.54       10.14      1.92 o 
   7   4  10       68.19       68.12      3.30 o 
   8   4  10        0.03        3.03      1.92 o 
   9   4  10        7.54        1.52      1.74 o 
  10   4  10        5.42        6.72      1.97 o 
  11   4  10        0.66        4.73      2.03 o 
  12   4  10       29.28       20.01      2.74 o 
  13   4  10        0.59        1.50      2.00 o 
  14   4  10        4.03       10.60      2.48 o 
   1   5  10        2.70        5.70      1.43 o 
   2   5  10       49.87       44.10      2.62 o 
   3   5  10       10.09       10.23      1.75 o 
   4   5  10       76.43       68.80      3.63 o 
   5   5  10      222.84      241.52      5.56 o 
   6   5  10       18.39       12.19      2.09 o 
   7   5  10        2.60        3.87      1.72 o 
   8   5  10       94.58       93.01      3.90 o 
   9   5  10       29.56       21.72      2.81 o 
  10   5  10        4.25       10.23      2.46 o 
  11   5  10        0.01       -1.66      1.94 o 
  12   5  10       16.56       22.17      3.05 o 
  13   5  10       11.98       13.67      3.57 o 
  14   5  10        0.73       -2.76      2.27 o 
   0   6  10        1.01       -0.27      1.69 o 
   1   6  10       35.10       33.15      2.18 o 
   2   6  10       77.37       49.16      3.03 o 
   3   6  10      120.02      119.89      4.41 o 
   4   6  10        1.43        1.43      1.73 o 
   5   6  10        0.07       -0.78      1.66 o 
   6   6  10       63.28       73.85      3.91 o 
   7   6  10        5.56        3.40      1.71 o 
   8   6  10       40.50       45.89      3.05 o 
   9   6  10        0.54       -0.22      1.89 o 
  10   6  10        3.96        8.60      2.29 o 
  11   6  10        0.03        1.53      1.94 o 
  12   6  10       10.77       10.31      2.58 o 
  13   6  10        0.06        0.13      2.18 o 
   1   7  10        5.17        5.55      1.53 o 
   2   7  10       20.28       25.30      2.33 o 
   3   7  10       70.87       79.05      5.06 o 
   4   7  10       40.26       41.34      3.64 o 
   5   7  10       31.84       26.03      4.02 o 
   6   7  10       21.27       20.10      3.11 o 
   7   7  10       18.67       23.05      2.79 o 
   8   7  10        1.46        3.96      1.88 o 
   9   7  10       12.17       13.13      2.24 o 
  10   7  10        7.87        6.22      2.22 o 
  11   7  10       55.78       80.64      4.45 o 
  12   7  10       26.68       33.03      4.07 o 
   0   8  10        0.68        0.94      2.08 o 
   1   8  10        3.49        7.94      1.75 o 
   2   8  10        0.39        0.00      1.65 o 
   3   8  10        2.64        3.21      1.79 o 
   4   8  10       48.69       38.72      3.20 o 
   5   8  10       34.02       27.28      2.87 o 
   6   8  10        1.40        0.12      2.08 o 
   7   8  10       16.02       12.27      2.34 o 
   8   8  10        9.59       15.10      2.38 o 
   9   8  10        5.30        5.09      2.10 o 
  10   8  10        4.86       10.50      2.60 o 
  11   8  10        1.24        2.10      2.44 o 
  12   8  10       35.25       41.61      4.18 o 
   1   9  10        3.29        3.36      1.75 o 
   2   9  10      115.74      117.50      4.67 o 
   3   9  10        3.99        5.81      1.98 o 
   4   9  10       46.53       35.26      3.15 o 
   5   9  10        5.09        3.03      2.00 o 
   6   9  10        2.91        7.32      2.61 o 
   7   9  10      100.25      102.34      4.78 o 
   8   9  10        4.09        5.87      2.10 o 
   9   9  10        5.13        3.37      1.92 o 
  10   9  10        4.07        6.08      2.66 o 
  11   9  10        0.99       -1.53      2.27 o 
   0  10  10       17.63        7.65      2.68 o 
   1  10  10        0.66        8.79      2.89 o 
   2  10  10        2.22        7.58      2.36 o 
   3  10  10        0.31       -0.27      2.07 o 
   4  10  10        0.67        4.46      1.85 o 
   5  10  10       19.33       13.30      2.35 o 
   6  10  10       15.35       22.06      2.73 o 
   7  10  10        0.67        3.26      2.14 o 
   8  10  10        0.12        3.43      2.77 o 
   9  10  10        0.38        1.31      2.03 o 
   1  11  10        0.08        2.11      2.11 o 
   2  11  10       42.48       43.06      4.07 o 
   3  11  10        1.85        0.23      2.79 o 
   4  11  10        4.29       -0.47      2.04 o 
   5  11  10       19.10       10.76      2.69 o 
   6  11  10       11.04       11.41      2.39 o 
   7  11  10        2.32       10.02      2.38 o 
   8  11  10        1.58        1.33      2.05 o 
   0  12  10       59.48       69.61     10.28 o 
   1  12  10        0.99        3.32      2.28 o 
   2  12  10        3.87        7.23      2.39 o 
   3  12  10        2.88       11.33      2.63 o 
   4  12  10        4.56        5.71      2.37 o 
   5  12  10        2.45       -0.01      2.24 o 
   6  12  10        6.22       12.63      3.30 o 
   1  13  10        3.97       12.69      3.25 o 
   2  13  10        8.53        4.86      2.44 o 
   1   1  11       24.30       25.14      1.94 o 
   2   1  11        6.00       10.65      1.72 o 
   3   1  11      154.31      157.57      3.84 o 
   4   1  11      231.25      275.11      5.11 o 
   5   1  11       52.00       44.53      3.02 o 
   6   1  11       26.00       17.63      2.98 o 
   7   1  11       48.02       42.76      2.92 o 
   8   1  11       64.56       75.76      3.70 o 
   9   1  11       22.19       22.66      2.57 o 
  10   1  11        6.54        8.41      2.19 o 
  11   1  11       14.09       13.77      2.45 o 
  12   1  11        6.14        9.90      2.30 o 
  13   1  11       12.28       10.26      2.49 o 
  14   1  11       10.33        4.38      2.50 o 
   0   2  11       13.12       16.39      2.73 o 
   1   2  11       19.34        8.16      1.66 o 
   2   2  11       23.54       16.34      1.85 o 
   3   2  11       21.36       28.21      1.99 o 
   4   2  11      276.55      281.93      5.20 o 
   5   2  11      181.04      200.54      4.96 o 
   6   2  11       98.92       90.74      3.58 o 
   7   2  11        5.06        2.59      1.73 o 
   8   2  11        4.73        4.01      1.87 o 
   9   2  11        8.04        8.36      2.11 o 
  10   2  11        0.63        0.49      1.83 o 
  11   2  11        5.94        3.69      2.02 o 
  12   2  11        7.07        3.79      2.14 o 
  13   2  11        0.03        2.03      2.21 o 
   1   3  11      444.76      490.74      7.14 o 
   2   3  11       29.34       33.44      2.26 o 
   3   3  11      124.14      132.27      3.73 o 
   4   3  11      102.12      106.35      3.84 o 
   5   3  11      284.38      256.16      5.63 o 
   6   3  11       86.19       85.28      3.64 o 
   7   3  11       15.48       24.66      2.72 o 
   8   3  11      104.71      102.83      4.25 o 
   9   3  11       39.34       45.37      3.19 o 
  10   3  11        0.59        0.51      1.86 o 
  11   3  11        0.10        4.54      2.07 o 
  12   3  11        2.45        3.32      2.13 o 
  13   3  11        4.82        4.56      2.61 o 
   0   4  11       12.10       13.02      2.75 o 
   1   4  11        1.82       -0.10      1.29 o 
   2   4  11        0.09        0.03      1.25 o 
   3   4  11        8.47       13.77      1.84 o 
   4   4  11        1.44        0.71      1.68 o 
   5   4  11       53.49       46.73      3.31 o 
   6   4  11        0.01        1.19      1.61 o 
   7   4  11       11.79       10.34      2.03 o 
   8   4  11        8.48        4.97      2.09 o 
   9   4  11        0.87        0.68      2.05 o 
  10   4  11       11.73       15.37      2.75 o 
  11   4  11        0.89        1.15      2.00 o 
  12   4  11       27.21       27.05      3.03 o 
  13   4  11        1.06        0.76      2.22 o 
   1   5  11        0.21        0.01      1.35 o 
   2   5  11       17.23       21.01      2.07 o 
   3   5  11       30.18       28.73      2.77 o 
   4   5  11        7.01        5.82      1.94 o 
   5   5  11        0.58        3.43      1.89 o 
   6   5  11        4.21        6.67      2.05 o 
   7   5  11        2.15        2.56      1.70 o 
   8   5  11       12.32        7.06      2.17 o 
   9   5  11        7.21        7.34      2.27 o 
  10   5  11        5.02        6.23      2.27 o 
  11   5  11        8.02       13.69      2.71 o 
  12   5  11        6.76       13.98      2.73 o 
   0   6  11       39.04       33.82      3.40 o 
   1   6  11        1.70        1.16      1.39 o 
   2   6  11       34.66       36.77      2.54 o 
   3   6  11        0.72        1.07      1.74 o 
   4   6  11        7.81        5.33      2.01 o 
   5   6  11        6.40        6.22      2.13 o 
   6   6  11        3.53        6.05      2.29 o 
   7   6  11       86.82       75.65      4.21 o 
   8   6  11        1.23        8.17      2.65 o 
   9   6  11        0.00        4.16      2.21 o 
  10   6  11        0.83        2.34      2.31 o 
  11   6  11        0.07        1.53      2.27 o 
  12   6  11        0.96        3.21      2.33 o 
   1   7  11       53.95       49.55      2.89 o 
   2   7  11       50.62       51.11      3.49 o 
   3   7  11      111.03      126.41      4.85 o 
   4   7  11        1.88       10.98      2.32 o 
   5   7  11        0.02       -0.77      1.63 o 
   6   7  11       14.16        8.86      2.17 o 
   7   7  11        0.31        2.16      1.85 o 
   8   7  11        1.25       -0.79      1.85 o 
   9   7  11        6.49        7.33      2.63 o 
  10   7  11        0.55        4.71      2.66 o 
  11   7  11        0.09        2.60      2.29 o 
   0   8  11      120.16      103.11      5.96 o 
   1   8  11        0.28        1.04      2.10 o 
   2   8  11       58.07       63.88      3.87 o 
   3   8  11        0.07        1.38      1.87 o 
   4   8  11       57.23       49.70      3.61 o 
   5   8  11        0.00       -1.35      1.73 o 
   6   8  11        6.54        7.06      2.20 o 
   7   8  11       11.00        8.00      2.21 o 
   8   8  11        0.13       -0.08      1.96 o 
   9   8  11        0.38        1.82      2.29 o 
  10   8  11        0.38        0.52      2.47 o 
   1   9  11        0.88        0.26      1.72 o 
   2   9  11       11.68        9.50      2.49 o 
   3   9  11        0.29       -0.12      1.72 o 
   4   9  11        6.24       10.56      2.34 o 
   5   9  11       16.83       16.84      2.63 o 
   6   9  11        1.14        2.99      2.02 o 
   7   9  11       15.51       26.28      3.23 o 
   8   9  11       12.37       12.09      2.53 o 
   9   9  11        2.64        8.60      2.24 o 
   0  10  11       39.85       26.16      4.10 o 
   1  10  11        5.41        3.24      1.82 o 
   2  10  11        2.93        4.43      2.63 o 
   3  10  11        8.18       10.05      2.67 o 
   4  10  11        0.19       -2.95      1.96 o 
   5  10  11       12.05       10.46      2.40 o 
   6  10  11        2.27        1.60      2.03 o 
   7  10  11        0.11        0.81      2.30 o 
   8  10  11        1.09        2.78      2.16 o 
   1  11  11        5.08        8.35      2.63 o 
   2  11  11       14.64       19.05      3.15 o 
   3  11  11       19.98       18.24      3.57 o 
   4  11  11       34.83       35.38      3.92 o 
   5  11  11        0.34        3.01      2.35 o 
   6  11  11        8.56        9.16      3.64 o 
   0  12  11        1.54        5.46      3.24 o 
   1  12  11       23.84       22.44      7.97 o 
   2  12  11        0.08        4.84      2.93 o 
   0   0  12      673.61      822.90     25.82 o 
   1   0  12       95.20      124.21     13.81 o 
   2   0  12        2.29        2.39      2.18 o 
   3   0  12       31.53       35.12      3.48 o 
   4   0  12       45.11       23.73      2.96 o 
   5   0  12        5.53        4.23      2.49 o 
   6   0  12        7.69        2.69      2.44 o 
   7   0  12       14.48       18.02      3.45 o 
   8   0  12        0.46        5.19      2.68 o 
   9   0  12        3.88        2.72      2.74 o 
  10   0  12        2.36       -1.06      2.75 o 
  11   0  12        3.44       -2.41      2.64 o 
  12   0  12       36.19       42.19      5.04 o 
   1   1  12       50.80       57.15      3.22 o 
   2   1  12        0.05        2.28      1.66 o 
   3   1  12        0.29        1.08      1.42 o 
   4   1  12        0.30       -1.24      1.24 o 
   5   1  12        5.24        2.74      1.60 o 
   6   1  12        0.65        1.21      1.63 o 
   7   1  12        1.61       -0.24      1.71 o 
   8   1  12        1.76       -0.42      1.81 o 
   9   1  12        5.17        5.71      2.06 o 
  10   1  12        0.18       -0.46      1.95 o 
  11   1  12        3.09        3.80      2.67 o 
  12   1  12        0.52        4.88      2.32 o 
   0   2  12       91.00      110.16      5.75 o 
   1   2  12      176.01      179.39      4.61 o 
   2   2  12       61.18       78.25      3.65 o 
   3   2  12       17.93       21.42      2.27 o 
   4   2  12      174.30      188.72      8.61 o 
   5   2  12        3.03        7.32      1.87 o 
   6   2  12       36.34       27.42      2.86 o 
   7   2  12        0.07       -2.49      1.77 o 
   8   2  12        2.19        6.27      2.05 o 
   9   2  12       23.73       22.87      2.80 o 
  10   2  12        1.31        3.13      2.04 o 
  11   2  12        0.35        0.70      2.10 o 
  12   2  12       14.70       18.32      2.84 o 
   1   3  12       40.79       41.21      2.68 o 
   2   3  12        7.01        7.53      1.62 o 
   3   3  12        7.92        5.17      1.64 o 
   4   3  12        7.48        5.36      2.02 o 
   5   3  12        4.08        2.38      1.78 o 
   6   3  12        0.69        1.16      1.67 o 
   7   3  12        0.01       -0.41      1.94 o 
   8   3  12        0.58        0.92      1.97 o 
   9   3  12        0.25        3.61      2.20 o 
  10   3  12        5.17        7.30      2.28 o 
  11   3  12        2.55       11.37      2.48 o 
  12   3  12       19.91       29.78      3.37 o 
   0   4  12       26.94       27.78      3.49 o 
   1   4  12        4.82        6.57      1.76 o 
   2   4  12       80.97       69.59      4.53 o 
   3   4  12        2.52        4.50      1.80 o 
   4   4  12       70.24       66.56      3.50 o 
   5   4  12       75.30       72.69      3.98 o 
   6   4  12       20.16       21.11      2.76 o 
   7   4  12       25.86       27.47      3.48 o 
   8   4  12        0.85        5.39      2.24 o 
   9   4  12        0.11        0.61      2.13 o 
  10   4  12        4.69        6.41      2.53 o 
  11   4  12        1.34        3.42      2.51 o 
   1   5  12      105.27      112.33      3.86 o 
   2   5  12      168.74      178.69      5.51 o 
   3   5  12       84.94       92.60      4.07 o 
   4   5  12       17.73       27.11      2.87 o 
   5   5  12       24.15       30.31      3.02 o 
   6   5  12       45.83       47.59      4.54 o 
   7   5  12       16.55       23.26      3.24 o 
   8   5  12        1.01        0.48      2.31 o 
   9   5  12        0.21       -1.03      2.31 o 
  10   5  12        4.00        6.77      2.56 o 
  11   5  12        2.02        3.31      2.71 o 
   0   6  12       68.33       67.77      4.90 o 
   1   6  12        2.39        8.33      1.80 o 
   2   6  12       14.49       13.84      2.31 o 
   3   6  12       28.51       27.53      2.82 o 
   4   6  12        1.21        0.21      1.82 o 
   5   6  12       15.46       11.02      2.46 o 
   6   6  12       10.42       15.64      2.66 o 
   7   6  12        3.45        1.66      2.19 o 
   8   6  12        0.47        2.00      2.36 o 
   9   6  12        2.15        4.72      2.64 o 
  10   6  12        1.85        1.33      2.59 o 
   1   7  12       39.82       32.45      2.55 o 
   2   7  12        3.41        3.45      1.75 o 
   3   7  12        6.64        7.50      2.05 o 
   4   7  12        3.13        5.66      2.08 o 
   5   7  12        1.38       -0.63      1.89 o 
   6   7  12       20.30       26.90      3.13 o 
   7   7  12        2.58        7.36      2.34 o 
   8   7  12        0.13       -1.05      2.35 o 
   9   7  12        4.71        8.33      2.86 o 
   0   8  12        0.61        1.50      2.33 o 
   1   8  12        0.59        3.58      1.86 o 
   2   8  12       22.13       29.08      2.84 o 
   3   8  12       16.34       16.51      2.94 o 
   4   8  12       13.98       16.54      2.63 o 
   5   8  12        5.19        2.75      2.00 o 
   6   8  12        3.96        9.78      3.27 o 
   7   8  12       15.06       15.16      2.77 o 
   8   8  12        0.36        2.05      2.26 o 
   1   9  12        0.25        3.31      1.97 o 
   2   9  12        9.76       14.45      2.56 o 
   3   9  12        3.27        0.35      2.19 o 
   4   9  12        1.37        0.40      1.99 o 
   5   9  12        0.19        3.43      2.65 o 
   6   9  12        1.87        1.83      2.24 o 
   7   9  12        0.23        1.79      2.38 o 
   0  10  12       16.68       12.67      4.84 o 
   1  10  12        0.52        7.15      2.16 o 
   2  10  12        8.73       16.82      2.73 o 
   3  10  12        0.22        2.41      2.81 o 
   4  10  12        0.90        4.06      2.56 o 
   5  10  12        0.04        4.36      2.52 o 
   1   1  13      116.50      121.94      4.87 o 
   2   1  13      230.61      255.12      6.14 o 
   3   1  13       14.31       28.44      2.71 o 
   4   1  13       31.96       39.74      3.39 o 
   5   1  13        6.79       14.04      2.50 o 
   6   1  13        8.10        8.28      2.23 o 
   7   1  13        2.57        0.76      1.90 o 
   8   1  13        1.67        0.69      1.95 o 
   9   1  13        3.55        5.76      2.30 o 
  10   1  13        0.59       -1.23      2.07 o 
   0   2  13       16.31       14.13      4.74 o 
   1   2  13        1.66        1.02      1.73 o 
   2   2  13        6.35        5.89      1.91 o 
   3   2  13       31.16       32.01      3.77 o 
   4   2  13        1.65       -0.53      1.95 o 
   5   2  13       14.39        9.19      2.54 o 
   6   2  13        1.76        3.75      2.38 o 
   7   2  13       22.58       20.93      2.85 o 
   8   2  13        0.70        1.64      2.14 o 
   9   2  13       14.95       18.39      3.12 o 
  10   2  13        6.01       11.85      2.91 o 
   1   3  13       11.81       11.04      2.00 o 
   2   3  13       21.14       17.01      2.51 o 
   3   3  13        0.35       -0.77      1.70 o 
   4   3  13       12.45       15.97      2.48 o 
   5   3  13       59.70       70.06      4.03 o 
   6   3  13       33.92       41.69      3.97 o 
   7   3  13        1.79        4.75      2.62 o 
   8   3  13       20.00       22.13      3.42 o 
   9   3  13        1.51        1.66      2.34 o 
  10   3  13       11.58       20.67      3.20 o 
   0   4  13      115.13      148.21      6.46 o 
   1   4  13        4.63       10.95      1.94 o 
   2   4  13       29.78       24.70      2.83 o 
   3   4  13       70.53       79.97      4.23 o 
   4   4  13        6.53        3.72      1.98 o 
   5   4  13        1.10        6.01      2.11 o 
   6   4  13        4.57        4.75      2.56 o 
   7   4  13        3.38        5.44      2.65 o 
   8   4  13        9.69       12.53      3.00 o 
   9   4  13        1.68        5.90      3.14 o 
   1   5  13        6.93       11.53      2.10 o 
   2   5  13       48.90       51.67      3.38 o 
   3   5  13        9.65        9.45      2.15 o 
   4   5  13       52.85       63.00      4.34 o 
   5   5  13        6.42       20.37      2.93 o 
   6   5  13        2.96        0.00      1.98 o 
   7   5  13        5.08        1.64      2.49 o 
   8   5  13        2.46        4.97      2.59 o 
   9   5  13        2.86       -1.66      2.52 o 
   0   6  13       28.92       28.24      3.83 o 
   1   6  13        4.03        6.76      2.09 o 
   2   6  13        0.49        1.94      1.81 o 
   3   6  13        5.21        5.03      1.91 o 
   4   6  13       33.66       30.30      2.94 o 
   5   6  13        7.01        6.42      2.25 o 
   6   6  13        0.39        0.35      2.09 o 
   7   6  13        0.00        3.24      2.55 o 
   8   6  13        4.98       10.31      2.96 o 
   1   7  13        4.75        3.40      2.16 o 
   2   7  13        1.21        4.22      1.90 o 
   3   7  13        9.79       19.25      3.03 o 
   4   7  13        7.73        5.21      2.07 o 
   5   7  13        0.00        0.44      2.05 o 
   6   7  13        0.12       -1.22      1.96 o 
   7   7  13        0.03       -2.28      2.38 o 
   0   8  13        2.22        6.61      4.51 o 
   1   8  13        0.86       -0.90      1.78 o 
   2   8  13        0.64        1.31      2.01 o 
   3   8  13        0.01       -0.49      1.75 o 
   4   8  13        0.96       -1.10      2.15 o 
   5   8  13        1.11        0.34      2.03 o 
   1   9  13        3.13       -0.37      2.84 o 
   2   9  13        0.28        5.81      2.22 o 
   3   9  13        8.33        7.26      3.22 o 
   0   0  14        2.25        7.36      4.23 o 
   1   0  14       51.86       47.80      5.22 o 
   2   0  14       32.58       47.08      5.59 o 
   3   0  14        2.77        4.49      2.60 o 
   4   0  14        0.21        1.41      3.93 o 
   5   0  14       27.66       28.53      6.55 o 
   6   0  14        0.02        6.24      3.42 o 
   7   0  14       41.79       55.36      6.18 o 
   8   0  14        7.66        6.49      3.21 o 
   1   1  14        0.02        2.88      1.82 o 
   2   1  14       13.30       13.49      2.31 o 
   3   1  14        9.86       12.37      3.91 o 
   4   1  14       17.96       23.21      3.50 o 
   5   1  14        0.03       -0.57      3.63 o 
   6   1  14        0.04        2.36      2.42 o 
   7   1  14        9.15       10.18      2.90 o 
   8   1  14        0.53       -2.22      2.08 o 
   0   2  14       23.48       22.56      3.97 o 
   1   2  14       15.51       12.74      2.39 o 
   2   2  14       13.93       21.60      3.02 o 
   3   2  14        5.53        6.41      2.91 o 
   4   2  14        0.38        1.51      1.98 o 
   5   2  14        2.09        7.64      3.25 o 
   6   2  14        0.82        0.51      2.20 o 
   7   2  14       15.97       13.33      2.93 o 
   8   2  14       12.94       13.98      3.31 o 
   1   3  14       29.40       40.22      3.18 o 
   2   3  14        1.96        8.28      2.24 o 
   3   3  14       63.99       74.70      4.51 o 
   4   3  14        9.58       13.37      3.31 o 
   5   3  14        6.89        9.56      2.62 o 
   6   3  14        0.32       -0.69      2.24 o 
   7   3  14        0.56       -1.92      2.23 o 
   8   3  14        2.26       -0.02      2.51 o 
   0   4  14       46.58       42.87      4.37 o 
   1   4  14       10.76       13.78      2.30 o 
   2   4  14       13.49       15.82      2.82 o 
   3   4  14       18.02       24.28      3.21 o 
   4   4  14       43.94       46.92      3.69 o 
   5   4  14        8.66       15.08      3.06 o 
   6   4  14       10.10       11.43      2.84 o 
   7   4  14        9.77        7.02      2.77 o 
   1   5  14        8.62        8.88      2.36 o 
   2   5  14       28.92       45.81      3.60 o 
   3   5  14       49.98       50.90      4.44 o 
   4   5  14        0.02       -2.91      2.36 o 
   5   5  14       10.51       14.25      2.56 o 
   6   5  14        0.95        6.18      2.68 o 
   0   6  14       10.05        8.20      3.68 o 
   1   6  14        7.26        6.70      2.11 o 
   2   6  14        4.28        6.10      2.21 o 
   3   6  14        2.03        6.23      2.10 o 
   4   6  14        8.67       16.32      2.61 o 
   5   6  14        1.20        0.94      1.94 o 
   1   7  14       19.19       22.12      2.91 o 
   2   7  14        6.00        7.10      2.12 o 
   3   7  14        0.12       -1.90      1.90 o 
   1   1  15       23.33       26.36      5.58 o 
   2   1  15        1.05        7.09      2.46 o 
   3   1  15       10.64       10.80      3.53 o 
   4   1  15       15.24       20.06      4.20 o 
   5   1  15        4.46        3.78      4.64 o 
   0   2  15        3.22        9.97      3.07 o 
   1   2  15        1.52        4.68      1.89 o 
   2   2  15        0.34        3.30      2.15 o 
   3   2  15        0.96        1.75      2.22 o 
   4   2  15        1.94        2.03      3.38 o 
   1   3  15        0.75        4.57      4.11 o 
   2   3  15        0.54        5.33      2.31 o 
   3   3  15        0.80        4.86      3.27 o 
   4   3  15        0.11        0.95      3.05 o 
   0   4  15        2.05        5.18      2.78 o 
   1   4  15        1.98        3.70      2.23 o 
   2   4  15        3.37       -2.20      2.05 o 
                                                 
